# Supplementary material for: Differential contribution of cis and trans gene transcription regulatory mechanisms in amygdala and prefrontal cortex and modulation by social stress
Source: Sci Rep. 2018 Apr 20;8:6339. doi: 10.1038/s41598-018-24544-3 (PMC5910421; doi:10.1038/s41598-018-24544-3)
Supplement: Supplementary file 2 — Supplementary Tables 1-10 [file 41598_2018_24544_MOESM2_ESM.xls]

## Sheet: S1 Table
Opposum analysis of enriched transcription factor sites in genes regulated in trans specifically in amygdala
TF	JASPAR ID	Class	Family	Tax Group	IC	GC Content	Target gene hits	Target gene non-hits	Background gene hits	Background gene non-hits	Target TFBS hits	Target TFBS nucleotide rate	Background TFBS hits	Background TFBS nucleotide rate	Z-score	Fisher score	Z-score
Egr1	MA0162.1	Zinc-coordinating	BetaBetaAlpha-zinc finger	vertebrates	14.456	0.739	435	516	4473	7723	861	0.00425	8010	0.00363	15.385	17.62	15.385
HLF	MA0043.1	Zipper-Type	Leucine Zipper	vertebrates	11.147	0.394	379	572	3802	8394	623	0.00336	6068	0.003	9.68	17.25	9.68
Nobox	MA0125.1	Helix-Turn-Helix	Homeo	vertebrates	9.573	0.26	791	160	9246	2950	4804	0.0173	46861	0.0155	21.802	16.573	21.802
NHLH1	MA0048.1	Zipper-Type	Helix-Loop-Helix	vertebrates	14.132	0.674	389	562	3958	8238	679	0.00366	6399	0.00317	13.094	16.232	13.094
TAL1::TCF3	MA0091.1	Zipper-Type	Helix-Loop-Helix	vertebrates	14.07	0.453	483	468	5145	7051	935	0.00504	9275	0.00459	9.926	15.614	9.926
EBF1	MA0154.1	Zipper-Type	Helix-Loop-Helix	vertebrates	11.564	0.648	697	254	7959	4237	2639	0.0119	27195	0.0112	9.05	15.513	9.05
RELA	MA0107.1	Ig-fold	Rel	vertebrates	14.757	0.567	460	491	4942	7254	859	0.00386	8843	0.00365	5.235	13.432	5.235
Lhx3	MA0135.1	Helix-Turn-Helix	Homeo	vertebrates	16.354	0.131	358	593	3693	8503	783	0.00457	6845	0.00367	22.266	13.2	22.266
HIF1A::ARNT	MA0259.1	Zipper-Type	Helix-Loop-Helix	vertebrates	9.74	0.657	689	262	7946	4250	2601	0.00935	27279	0.009	5.477	13.077	5.477
AP1	MA0099.2	Zipper-Type	Leucine Zipper	vertebrates	9.193	0.405	890	61	10860	1336	7537	0.0237	80480	0.0232	4.613	13.01	4.613
SP1	MA0079.2	Zinc-coordinating	BetaBetaAlpha-zinc finger	vertebrates	11.129	0.82	750	201	8792	3404	5088	0.0229	48610	0.02	29.891	12.968	29.891
REL	MA0101.1	Ig-fold	Rel	vertebrates	10.515	0.559	646	305	7374	4822	1874	0.00842	19745	0.00814	4.562	12.887	4.562
RUNX1	MA0002.2	Ig-fold	Runt	vertebrates	10.401	0.502	814	137	9718	2478	4071	0.0201	44910	0.0204	-2.724	12.631	-2.724
Klf4	MA0039.2	Zinc-coordinating	BetaBetaAlpha-zinc finger	vertebrates	12.618	0.771	802	149	9549	2647	5871	0.0264	58832	0.0243	20.456	12.494	20.456
SOX9	MA0077.1	Other Alpha-Helix	High Mobility Group	vertebrates	9.079	0.358	714	237	8316	3880	2658	0.0107	28005	0.0104	5.164	12.399	5.164
INSM1	MA0155.1	Zinc-coordinating	BetaBetaAlpha-zinc finger	vertebrates	14.862	0.667	473	478	5158	7038	1092	0.00589	10830	0.00536	10.758	12.196	10.758
Pax5	MA0014.1	Helix-Turn-Helix	Homeo	vertebrates	12.432	0.575	112	839	915	11281	120	0.00108	1012	0.000835	12.562	12.173	12.562
NFIL3	MA0025.1	Zipper-Type	Leucine Zipper	vertebrates	14.139	0.265	430	521	4629	7567	946	0.00468	9193	0.00417	11.663	11.956	11.663
Foxq1	MA0040.1	Winged Helix-Turn-Helix	Forkhead	vertebrates	14.07	0.202	506	445	5595	6601	1312	0.00648	13030	0.00591	11.126	11.79	11.126
E2F1	MA0024.1	Winged Helix-Turn-Helix	E2F	vertebrates	13.838	0.625	506	445	5597	6599	1072	0.00385	11710	0.00386	-0.272	11.745	-0.272
MZF1_1-4	MA0056.1	Zinc-coordinating	BetaBetaAlpha-zinc finger	vertebrates	8.586	0.725	898	53	11033	1163	12613	0.034	130595	0.0323	14.169	11.466	14.169
NFE2L2	MA0150.1	Zipper-Type	Leucine Zipper	vertebrates	14.394	0.486	394	557	4206	7990	636	0.00314	6692	0.00304	2.89	11.416	2.89
FOXA1	MA0148.1	Winged Helix-Turn-Helix	Forkhead	vertebrates	12.533	0.332	786	165	9365	2831	3975	0.0196	42048	0.0191	6.174	11.331	6.174
NFATC2	MA0152.1	Ig-fold	Rel	vertebrates	9.859	0.346	840	111	10151	2045	5848	0.0184	61792	0.0178	6.197	11.214	6.197
Gfi	MA0038.1	Zinc-coordinating	BetaBetaAlpha-zinc finger	vertebrates	9.47	0.391	781	170	9302	2894	3928	0.0176	41453	0.0171	6.317	11.136	6.317
RREB1	MA0073.1	Zinc-coordinating	BetaBetaAlpha-zinc finger	vertebrates	22.278	0.623	126	825	1091	11105	150	0.00135	1290	0.00106	12.968	10.996	12.968
FOXF2	MA0030.1	Winged Helix-Turn-Helix	Forkhead	vertebrates	14.824	0.334	274	677	2782	9414	395	0.00248	4007	0.00231	5.29	10.748	5.29
Myf	MA0055.1	Zipper-Type	Helix-Loop-Helix	vertebrates	15.914	0.609	618	333	7100	5096	1753	0.00945	18819	0.00931	2.11	10.703	2.11
NF-kappaB	MA0061.1	Ig-fold	Rel	vertebrates	13.345	0.621	520	431	5825	6371	1195	0.00537	12514	0.00516	4.307	10.692	4.307
Zfx	MA0146.1	Zinc-coordinating	BetaBetaAlpha-zinc finger	vertebrates	13.077	0.749	596	355	6818	5378	1954	0.0123	19800	0.0114	12.016	10.543	12.016
Stat3	MA0144.1	Ig-fold	Stat	vertebrates	13.601	0.505	607	344	6965	5231	1546	0.00695	16304	0.00672	4.026	10.493	4.026
FOXD1	MA0031.1	Winged Helix-Turn-Helix	Forkhead	vertebrates	11.926	0.275	772	179	9207	2989	3956	0.0142	41016	0.0135	8.831	10.375	8.831
Spz1	MA0111.1	Other	Other	vertebrates	11.907	0.538	454	497	5003	7193	867	0.00428	9188	0.00417	2.679	10.339	2.679
Foxa2	MA0047.2	Winged Helix-Turn-Helix	Forkhead	vertebrates	13.268	0.315	702	249	8246	3950	2655	0.0143	28126	0.0139	4.993	10.263	4.993
ZNF354C	MA0130.1	Zinc-coordinating	BetaBetaAlpha-zinc finger	vertebrates	8.958	0.615	913	38	11313	883	13926	0.0375	148746	0.0368	5.759	10.225	5.759
Foxd3	MA0041.1	Winged Helix-Turn-Helix	Forkhead	vertebrates	12.945	0.223	689	262	8074	4122	2806	0.0151	28682	0.0142	11.741	10.173	11.741
YY1	MA0095.1	Zinc-coordinating	BetaBetaAlpha-zinc finger	vertebrates	8.101	0.51	908	43	11235	961	10774	0.029	116146	0.0287	2.663	10.073	2.663
Sox5	MA0087.1	Other Alpha-Helix	High Mobility Group	vertebrates	10.831	0.199	766	185	9145	3051	4355	0.0137	44240	0.0128	12.254	9.87	12.254
Pou5f1	MA0142.1	Helix-Turn-Helix	Homeo	vertebrates	14.808	0.308	213	738	2102	10094	297	0.002	2920	0.00181	6.838	9.835	6.838
ZEB1	MA0103.1	Zinc-coordinating	BetaBetaAlpha-zinc finger	vertebrates	8.305	0.557	906	45	11211	985	11121	0.03	120886	0.0299	0.53	9.778	0.53
Myb	MA0100.1	Helix-Turn-Helix	Myb	vertebrates	9.883	0.591	781	170	9362	2834	3979	0.0143	41795	0.0138	6.518	9.713	6.518
CEBPA	MA0102.2	Zipper-Type	Leucine Zipper	vertebrates	8.712	0.358	737	214	8753	3443	3340	0.0135	33469	0.0124	14.55	9.653	14.55
FEV	MA0156.1	Winged Helix-Turn-Helix	Ets	vertebrates	12.121	0.442	842	109	10242	1954	5063	0.0182	55683	0.0184	-1.968	9.566	-1.968
ELK1	MA0028.1	Winged Helix-Turn-Helix	Ets	vertebrates	8.812	0.568	781	170	9376	2820	3662	0.0165	39015	0.0161	4.262	9.395	4.262
Sox17	MA0078.1	Other Alpha-Helix	High Mobility Group	vertebrates	10.502	0.384	797	154	9606	2590	4209	0.017	44105	0.0164	7.591	9.292	7.591
TEAD1	MA0090.1	Helix-Turn-Helix	Homeo	vertebrates	15.678	0.507	345	606	3701	8495	547	0.00295	5691	0.00282	3.714	9.266	3.714
ELF5	MA0136.1	Winged Helix-Turn-Helix	Ets	vertebrates	8.693	0.429	884	67	10886	1310	7367	0.0298	80597	0.0299	-1.155	9.127	-1.155
FOXI1	MA0042.1	Winged Helix-Turn-Helix	Forkhead	vertebrates	13.183	0.263	711	240	8429	3767	3051	0.0164	30946	0.0153	13.742	8.995	13.742
MEF2A	MA0052.1	Other Alpha-Helix	MADS	vertebrates	15.709	0.179	427	524	4730	7466	943	0.00424	9260	0.00382	10.083	8.993	10.083
Tcfcp2l1	MA0145.1	Other	CP2	vertebrates	11.65	0.609	650	301	7623	4573	2257	0.0142	22935	0.0132	12.421	8.722	12.421
Prrx2	MA0075.1	Helix-Turn-Helix	Homeo	vertebrates	9.063	0.027	823	128	10001	2195	7348	0.0165	70714	0.0146	23.922	8.719	23.922
MZF1_5-13	MA0057.1	Zinc-coordinating	BetaBetaAlpha-zinc finger	vertebrates	9.4	0.588	780	171	9406	2790	5105	0.0229	51571	0.0213	17.2	8.429	17.2
SRY	MA0084.1	Other Alpha-Helix	High Mobility Group	vertebrates	9.193	0.238	830	121	10115	2081	6298	0.0255	63714	0.0237	17.8	8.401	17.8
TBP	MA0108.2	Beta-sheet	TATA-binding	vertebrates	10.086	0.377	635	316	7442	4754	2049	0.0138	21389	0.0132	7.501	8.381	7.501
STAT1	MA0137.2	Ig-fold	Stat	vertebrates	13.119	0.452	405	546	4499	7697	665	0.00448	7164	0.00443	1.096	8.143	1.096
Nkx3-2	MA0122.1	Helix-Turn-Helix	Homeo	vertebrates	8.542	0.463	854	97	10474	1722	6298	0.0255	66239	0.0246	8.436	8.137	8.436
Hand1::Tcfe2a	MA0092.1	Zipper-Type	Helix-Loop-Helix	vertebrates	10.144	0.507	774	177	9348	2848	3716	0.0167	39442	0.0163	5.023	7.897	5.023
Ddit3::Cebpa	MA0019.1	Zipper-Type	Leucine Zipper	vertebrates	11.652	0.483	358	593	3931	8265	592	0.00319	6321	0.00313	1.675	7.848	1.675
Tal1::Gata1	MA0140.1	Zipper-Type	Helix-Loop-Helix	vertebrates	11.297	0.451	400	551	4464	7732	706	0.00571	7415	0.00551	4.11	7.636	4.11
NKX3-1	MA0124.1	Helix-Turn-Helix	Homeo	vertebrates	11.127	0.179	756	195	9118	3078	4304	0.0135	43687	0.0126	12.321	7.527	12.321
Arnt::Ahr	MA0006.1	Zipper-Type	Helix-Loop-Helix	vertebrates	9.532	0.715	805	146	9814	2382	4927	0.0133	52501	0.013	3.794	7.21	3.794
CTCF	MA0139.1	Zinc-coordinating	BetaBetaAlpha-zinc finger	vertebrates	17.205	0.645	210	741	2174	10022	261	0.00223	2598	0.00204	6.344	7.178	6.344
Gata1	MA0035.2	Zinc-coordinating	GATA	vertebrates	10.878	0.373	806	145	9833	2363	4912	0.0243	51298	0.0233	9.893	7.107	9.893
Esrrb	MA0141.1	Zinc-coordinating	Hormone-nuclear Receptor	vertebrates	12.806	0.524	631	320	7469	4727	1708	0.00921	19453	0.00963	-6.425	6.968	-6.425
Mycn	MA0104.2	Zipper-Type	Helix-Loop-Helix	vertebrates	11.104	0.699	524	427	6093	6103	1214	0.00545	13335	0.0055	-0.936	6.682	-0.936
Nkx2-5	MA0063.1	Helix-Turn-Helix	Homeo	vertebrates	8.27	0.218	889	62	11065	1131	12003	0.0377	120672	0.0348	23.644	6.272	23.644
Zfp423	MA0116.1	Zinc-coordinating	BetaBetaAlpha-zinc finger	vertebrates	17.925	0.679	363	588	4093	8103	693	0.00467	6970	0.00431	8.141	6.082	8.141
HNF1A	MA0046.1	Helix-Turn-Helix	Homeo	vertebrates	15.548	0.259	181	770	1882	10314	259	0.00163	2464	0.00142	8.152	6.075	8.152
HOXA5	MA0158.1	Helix-Turn-Helix	Homeo	vertebrates	8.759	0.315	904	47	11299	897	12508	0.045	127354	0.042	21.798	6.06	21.798
SPI1	MA0080.2	Winged Helix-Turn-Helix	Ets	vertebrates	9.64	0.435	852	99	10535	1661	6158	0.0194	67687	0.0195	-1.911	6.049	-1.911
Arnt	MA0004.1	Zipper-Type	Helix-Loop-Helix	vertebrates	10.992	0.642	455	496	5255	6941	954	0.00257	10153	0.00251	1.749	5.998	1.749
USF1	MA0093.1	Zipper-Type	Helix-Loop-Helix	vertebrates	11.29	0.643	578	373	6844	5352	1517	0.00477	16392	0.00473	0.82	5.872	0.82
Pax6	MA0069.1	Helix-Turn-Helix	Homeo	vertebrates	13.798	0.432	89	862	834	11362	101	0.000635	928	0.000536	6.392	5.855	6.392
NFKB1	MA0105.1	Ig-fold	Rel	vertebrates	15.627	0.758	232	719	2502	9694	369	0.00182	3692	0.00168	5.408	5.831	5.408
Pdx1	MA0132.1	Helix-Turn-Helix	Homeo	vertebrates	9.04	0.194	838	113	10352	1844	8589	0.0232	83260	0.0206	26.749	5.718	26.749
CREB1	MA0018.2	Zipper-Type	Leucine Zipper	vertebrates	10.139	0.523	560	391	6629	5567	1239	0.00445	14208	0.00469	-5.141	5.595	-5.141
NR2F1	MA0017.1	Zinc-coordinating	Hormone-nuclear Receptor	vertebrates	15.924	0.478	252	699	2757	9439	341	0.00214	3695	0.00213	0.352	5.592	0.352
HNF1B	MA0153.1	Helix-Turn-Helix	Homeo	vertebrates	16.821	0.222	248	703	2728	9468	399	0.00215	4136	0.00205	3.423	5.252	3.423
Nr2e3	MA0164.1	Zinc-coordinating	Hormone-nuclear Receptor	vertebrates	12.028	0.373	424	527	4923	7273	843	0.00265	8864	0.00256	2.705	5.105	2.705
NR4A2	MA0160.1	Zinc-coordinating	Hormone-nuclear Receptor	vertebrates	10.165	0.491	790	161	9720	2476	3982	0.0143	45180	0.0149	-7.346	5.078	-7.346
ARID3A	MA0151.1	Helix-Turn-Helix	Arid	vertebrates	9.896	0.062	858	93	10677	1519	9600	0.0259	96908	0.024	18.475	4.882	18.475
IRF1	MA0050.1	Winged Helix-Turn-Helix	IRF	vertebrates	16.008	0.383	376	575	4336	7860	718	0.00387	7510	0.00372	3.763	4.859	3.763
TLX1::NFIC	MA0119.1	Helix-Turn-Helix::Other	Homeo::Nuclear Factor I-CCAAT-binding	vertebrates	19.665	0.598	78	873	745	11451	83	0.000522	815	0.000471	3.522	4.852	3.522
ELK4	MA0076.1	Winged Helix-Turn-Helix	Ets	vertebrates	14.123	0.583	394	557	4564	7632	649	0.00262	7162	0.00266	-1.007	4.833	-1.007
FOXO3	MA0157.1	Winged Helix-Turn-Helix	Forkhead	vertebrates	11.734	0.298	777	174	9563	2633	4469	0.0161	46112	0.0152	10.313	4.744	10.313
PBX1	MA0070.1	Helix-Turn-Helix	Homeo	vertebrates	14.641	0.31	243	708	2708	9488	373	0.00201	3898	0.00193	2.765	4.579	2.765
RORA_1	MA0071.1	Zinc-coordinating	Hormone-nuclear Receptor	vertebrates	13.19	0.424	536	415	6393	5803	1250	0.00562	13621	0.00562	-0.053	4.575	-0.053
RORA_2	MA0072.1	Zinc-coordinating	Hormone-nuclear Receptor	vertebrates	17.425	0.369	232	719	2577	9619	342	0.00215	3432	0.00198	5.67	4.529	5.67
Myc	MA0147.1	Zipper-Type	Helix-Loop-Helix	vertebrates	11.157	0.686	509	442	6058	6138	1179	0.0053	13146	0.00542	-2.553	4.416	-2.553
SPIB	MA0081.1	Winged Helix-Turn-Helix	Ets	vertebrates	9.06	0.466	898	53	11276	920	11174	0.0351	120163	0.0347	3.636	4.371	3.636
GABPA	MA0062.2	Winged Helix-Turn-Helix	Ets	vertebrates	13.335	0.647	562	389	6759	5437	1350	0.00667	14867	0.00675	-1.349	4.196	-1.349
HNF4A	MA0114.1	Zinc-coordinating	Hormone-nuclear Receptor	vertebrates	9.617	0.522	400	551	4695	7501	755	0.00441	8113	0.00435	1.339	4.103	1.339
SRF	MA0083.1	Other Alpha-Helix	MADS	vertebrates	17.965	0.466	64	887	615	11581	71	0.000383	664	0.000329	4.436	4.083	4.436
NR3C1	MA0113.1	Zinc-coordinating	Hormone-nuclear Receptor	vertebrates	14.749	0.432	156	795	1694	10502	193	0.00156	2077	0.00154	0.702	3.946	0.702
NFYA	MA0060.1	Other Alpha-Helix	NFY CCAAT-binding	vertebrates	12.925	0.523	361	590	4224	7972	578	0.00415	6766	0.00447	-6.951	3.851	-6.951
MYC::MAX	MA0059.1	Zipper-Type	Helix-Loop-Helix	vertebrates	14.237	0.602	227	724	2566	9630	301	0.00149	3374	0.00153	-1.662	3.77	-1.662
REST	MA0138.2	Zinc-coordinating	BetaBetaAlpha-zinc finger	vertebrates	23.134	0.596	22	929	173	12023	23	0.000217	182	0.000158	7.026	3.689	7.026
ESR2	MA0258.1	Zinc-coordinating	Hormone-nuclear Receptor	vertebrates	13.618	0.546	155	796	1708	10488	201	0.00163	2027	0.0015	4.63	3.508	4.63
MAX	MA0058.1	Zipper-Type	Helix-Loop-Helix	vertebrates	12.685	0.571	482	469	5814	6382	1020	0.00458	11498	0.00474	-3.48	3.232	-3.48
RXR::RAR_DR5	MA0159.1	Zinc-coordinating	Hormone-nuclear Receptor	vertebrates	16.004	0.535	92	859	977	11219	106	0.00081	1081	0.000758	2.784	3.15	2.784
PPARG::RXRA	MA0065.2	Zinc-coordinating	Hormone-nuclear Receptor	vertebrates	11.663	0.547	366	585	4352	7844	720	0.00485	7701	0.00476	1.89	3.1	1.89
T	MA0009.1	Beta-Hairpin-Ribbon	T	vertebrates	17.863	0.452	123	828	1360	10836	146	0.000722	1588	0.00072	0.044	2.91	0.044
Evi1	MA0029.1	Zinc-coordinating	BetaBetaAlpha-zinc finger	vertebrates	17.909	0.28	113	838	1243	10953	146	0.000918	1461	0.000844	3.824	2.859	3.824
PLAG1	MA0163.1	Zinc-coordinating	BetaBetaAlpha-zinc finger	vertebrates	19.352	0.798	104	847	1136	11060	123	0.000774	1334	0.00077	0.166	2.847	0.166
PPARG	MA0066.1	Zinc-coordinating	Hormone-nuclear Receptor	vertebrates	20.365	0.523	8	943	57	12139	8	7.19e-05	57	4.7e-05	5.36	2.347	5.36
IRF2	MA0051.1	Winged Helix-Turn-Helix	IRF	vertebrates	21.134	0.412	51	900	546	11650	53	0.000429	568	0.000422	0.485	2.122	0.485
Sox2	MA0143.1	Other Alpha-Helix	High Mobility Group	vertebrates	12.951	0.361	158	793	1851	10345	208	0.0014	2382	0.00147	-2.81	2.057	-2.81
znf143	MA0088.1	Zinc-coordinating	BetaBetaAlpha-zinc finger	vertebrates	17.541	0.53	94	857	1066	11130	100	0.000899	1163	0.000959	-2.944	2.054	-2.944
NR1H2::RXRA	MA0115.1	Zinc-coordinating	Hormone-nuclear Receptor	vertebrates	27.878	0.445	10	941	88	12108	10	7.64e-05	89	6.24e-05	2.596	1.77	2.596
RXRA::VDR	MA0074.1	Zinc-coordinating	Hormone-nuclear Receptor	vertebrates	20.451	0.527	30	921	337	11859	30	0.000202	344	0.000213	-1.114	1.319	-1.114
MIZF	MA0131.1	Zinc-coordinating	BetaBetaAlpha-zinc finger	vertebrates	13.197	0.61	126	825	1554	10642	146	0.000656	1796	0.000741	-4.666	1.076	-4.666
Ar	MA0007.1	Zinc-coordinating	Hormone-nuclear Receptor	vertebrates	15.703	0.498	31	920	374	11822	34	0.000336	400	0.000363	-2.126	0.922	-2.126
ESR1	MA0112.2	Zinc-coordinating	Hormone-nuclear Receptor	vertebrates	13.563	0.594	20	931	258	11938	20	0.00018	263	0.000217	-3.796	0.609	-3.796
TP53	MA0106.1	Zinc-coordinating	Loop-Sheet-Helix	vertebrates	26.239	0.603	1	950	11	12185	1	8.99e-06	11	9.07e-06	-0.155	0.521	-0.155
EWSR1-FLI1	MA0149.1	Winged Helix-Turn-Helix	Ets	vertebrates	32.871	0.554	10	941	155	12041	11	8.9e-05	156	0.000116	-3.756	0.27	-3.756
Pax4	MA0068.1	Helix-Turn-Helix	Homeo	vertebrates	11.004	0.441	3	948	66	12130	3	4.04e-05	66	8.17e-05	-6.845	0.123	-6.845

## Sheet: S2 Table
Opposum analysis of enriched transcription factor sites in genes regulated in trans specifically in prefrontal cortex
TF	JASPAR ID	Class	Family	Tax Group	IC	GC Content	Target gene hits	Target gene non-hits	Background gene hits	Background gene non-hits	Target TFBS hits	Target TFBS nucleotide rate	Background TFBS hits	Background TFBS nucleotide rate	Z-score	Fisher score	Z-score
PPARG	MA0066.1	Zinc-coordinating	Hormone-nuclear Receptor	vertebrates	20.365	0.523	2	82	57	12139	2	0.000307	57	4.7e-05	13.483	2.788	13.483
REST	MA0138.2	Zinc-coordinating	BetaBetaAlpha-zinc finger	vertebrates	23.134	0.596	3	81	173	12023	4	0.000645	182	0.000158	13.893	2.124	13.893
INSM1	MA0155.1	Zinc-coordinating	BetaBetaAlpha-zinc finger	vertebrates	14.862	0.667	41	43	5158	7038	63	0.0058	10830	0.00536	2.165	1.986	2.165
ESR2	MA0258.1	Zinc-coordinating	Hormone-nuclear Receptor	vertebrates	13.618	0.546	15	69	1708	10488	16	0.00221	2027	0.0015	6.533	1.644	6.533
NHLH1	MA0048.1	Zipper-Type	Helix-Loop-Helix	vertebrates	14.132	0.674	30	54	3958	8238	41	0.00378	6399	0.00317	3.886	1.209	3.886
Myb	MA0100.1	Helix-Turn-Helix	Myb	vertebrates	9.883	0.591	67	17	9362	2834	236	0.0145	41795	0.0138	2.151	1.178	2.151
Pax4	MA0068.1	Helix-Turn-Helix	Homeo	vertebrates	11.004	0.441	1	83	66	12130	1	0.00023	66	8.17e-05	5.782	0.996	5.782
RORA_1	MA0071.1	Zinc-coordinating	Hormone-nuclear Receptor	vertebrates	13.19	0.424	45	39	6393	5803	87	0.00668	13621	0.00562	5.095	0.776	5.095
RREB1	MA0073.1	Zinc-coordinating	BetaBetaAlpha-zinc finger	vertebrates	22.278	0.623	8	76	1091	11105	8	0.00123	1290	0.00106	1.771	0.73	1.771
ESR1	MA0112.2	Zinc-coordinating	Hormone-nuclear Receptor	vertebrates	13.563	0.594	2	82	258	11938	2	0.000307	263	0.000217	2.113	0.627	2.113
Gata1	MA0035.2	Zinc-coordinating	GATA	vertebrates	10.878	0.373	68	16	9833	2363	290	0.0245	51298	0.0233	2.883	0.623	2.883
SPIB	MA0081.1	Winged Helix-Turn-Helix	Ets	vertebrates	9.06	0.466	78	6	11276	920	605	0.0325	120163	0.0347	-4.33	0.597	-4.33
Zfp423	MA0116.1	Zinc-coordinating	BetaBetaAlpha-zinc finger	vertebrates	17.925	0.679	28	56	4093	8103	38	0.00437	6970	0.00431	0.322	0.582	0.322
TEAD1	MA0090.1	Helix-Turn-Helix	Homeo	vertebrates	15.678	0.507	25	59	3701	8495	37	0.00341	5691	0.00282	3.998	0.532	3.998
TLX1::NFIC	MA0119.1	Helix-Turn-Helix::Other	Homeo::Nuclear Factor I-CCAAT-binding	vertebrates	19.665	0.598	5	79	745	11451	5	0.000537	815	0.000471	1.045	0.53	1.045
Pou5f1	MA0142.1	Helix-Turn-Helix	Homeo	vertebrates	14.808	0.308	14	70	2102	10094	19	0.00219	2920	0.00181	3.204	0.511	3.204
CREB1	MA0018.2	Zipper-Type	Leucine Zipper	vertebrates	10.139	0.523	45	39	6629	5567	91	0.00559	14208	0.00469	4.73	0.509	4.73
Gfi	MA0038.1	Zinc-coordinating	BetaBetaAlpha-zinc finger	vertebrates	9.47	0.391	63	21	9302	2894	225	0.0173	41453	0.0171	0.464	0.411	0.464
NFKB1	MA0105.1	Ig-fold	Rel	vertebrates	15.627	0.758	16	68	2502	9694	19	0.0016	3692	0.00168	-0.661	0.397	-0.661
PLAG1	MA0163.1	Zinc-coordinating	BetaBetaAlpha-zinc finger	vertebrates	19.352	0.798	7	77	1136	11060	8	0.00086	1334	0.00077	1.111	0.391	1.111
SP1	MA0079.2	Zinc-coordinating	BetaBetaAlpha-zinc finger	vertebrates	11.129	0.82	59	25	8792	3404	270	0.0207	48610	0.02	1.721	0.363	1.721
Nobox	MA0125.1	Helix-Turn-Helix	Homeo	vertebrates	9.573	0.26	62	22	9246	2950	236	0.0145	46861	0.0155	-2.857	0.335	-2.857
Arnt::Ahr	MA0006.1	Zipper-Type	Helix-Loop-Helix	vertebrates	9.532	0.715	66	18	9814	2382	279	0.0128	52501	0.013	-0.475	0.324	-0.475
Ar	MA0007.1	Zinc-coordinating	Hormone-nuclear Receptor	vertebrates	15.703	0.498	2	82	374	11822	2	0.000338	400	0.000363	-0.552	0.311	-0.552
FEV	MA0156.1	Winged Helix-Turn-Helix	Ets	vertebrates	12.121	0.442	69	15	10242	1954	259	0.0159	55683	0.0184	-6.653	0.308	-6.653
Tcfcp2l1	MA0145.1	Other	CP2	vertebrates	11.65	0.609	50	34	7623	4573	136	0.0146	22935	0.0132	4.311	0.285	4.311
Pax5	MA0014.1	Helix-Turn-Helix	Homeo	vertebrates	12.432	0.575	5	79	915	11281	5	0.000767	1012	0.000835	-0.89	0.269	-0.89
REL	MA0101.1	Ig-fold	Rel	vertebrates	10.515	0.559	48	36	7374	4822	101	0.00775	19745	0.00814	-1.592	0.263	-1.592
Egr1	MA0162.1	Zinc-coordinating	BetaBetaAlpha-zinc finger	vertebrates	14.456	0.739	28	56	4473	7723	41	0.00346	8010	0.00363	-1.06	0.26	-1.06
EBF1	MA0154.1	Zipper-Type	Helix-Loop-Helix	vertebrates	11.564	0.648	52	32	7959	4237	179	0.0137	27195	0.0112	8.627	0.252	8.627
FOXO3	MA0157.1	Winged Helix-Turn-Helix	Forkhead	vertebrates	11.734	0.298	63	21	9563	2633	222	0.0136	46112	0.0152	-4.686	0.205	-4.686
Sox17	MA0078.1	Other Alpha-Helix	High Mobility Group	vertebrates	10.502	0.384	63	21	9606	2590	225	0.0155	44105	0.0164	-2.375	0.18	-2.375
Stat3	MA0144.1	Ig-fold	Stat	vertebrates	13.601	0.505	44	40	6965	5231	87	0.00668	16304	0.00672	-0.228	0.178	-0.228
Sox2	MA0143.1	Other Alpha-Helix	High Mobility Group	vertebrates	12.951	0.361	10	74	1851	10345	11	0.00127	2382	0.00147	-1.988	0.177	-1.988
CTCF	MA0139.1	Zinc-coordinating	BetaBetaAlpha-zinc finger	vertebrates	17.205	0.645	12	72	2174	10022	15	0.00219	2598	0.00204	1.181	0.176	1.181
IRF1	MA0050.1	Winged Helix-Turn-Helix	IRF	vertebrates	16.008	0.383	26	58	4336	7860	40	0.00368	7510	0.00372	-0.22	0.175	-0.22
Hand1::Tcfe2a	MA0092.1	Zipper-Type	Helix-Loop-Helix	vertebrates	10.144	0.507	61	23	9348	2848	227	0.0174	39442	0.0163	3.28	0.173	3.28
FOXA1	MA0148.1	Winged Helix-Turn-Helix	Forkhead	vertebrates	12.533	0.332	61	23	9365	2831	203	0.0171	42048	0.0191	-5.129	0.164	-5.129
Spz1	MA0111.1	Other	Other	vertebrates	11.907	0.538	30	54	5003	7193	39	0.00329	9188	0.00417	-4.93	0.146	-4.93
MEF2A	MA0052.1	Other Alpha-Helix	MADS	vertebrates	15.709	0.179	28	56	4730	7466	61	0.00468	9260	0.00382	5.023	0.137	5.023
NR2F1	MA0017.1	Zinc-coordinating	Hormone-nuclear Receptor	vertebrates	15.924	0.478	15	69	2757	9439	16	0.00172	3695	0.00213	-3.273	0.127	-3.273
Myf	MA0055.1	Zipper-Type	Helix-Loop-Helix	vertebrates	15.914	0.609	44	40	7100	5096	95	0.00875	18819	0.00931	-2.139	0.125	-2.139
SRY	MA0084.1	Other Alpha-Helix	High Mobility Group	vertebrates	9.193	0.238	66	18	10115	2081	301	0.0208	63714	0.0237	-6.804	0.124	-6.804
Nr2e3	MA0164.1	Zinc-coordinating	Hormone-nuclear Receptor	vertebrates	12.028	0.373	29	55	4923	7273	49	0.00263	8864	0.00256	0.496	0.122	0.496
PPARG::RXRA	MA0065.2	Zinc-coordinating	Hormone-nuclear Receptor	vertebrates	11.663	0.547	25	59	4352	7844	37	0.00426	7701	0.00476	-2.668	0.112	-2.668
NFATC2	MA0152.1	Ig-fold	Rel	vertebrates	9.859	0.346	66	18	10151	2045	333	0.0179	61792	0.0178	0.123	0.108	0.123
MZF1_1-4	MA0056.1	Zinc-coordinating	BetaBetaAlpha-zinc finger	vertebrates	8.586	0.725	73	11	11033	1163	687	0.0316	130595	0.0323	-1.404	0.108	-1.404
TBP	MA0108.2	Beta-sheet	TATA-binding	vertebrates	10.086	0.377	46	38	7442	4754	108	0.0124	21389	0.0132	-2.54	0.106	-2.54
NFYA	MA0060.1	Other Alpha-Helix	NFY CCAAT-binding	vertebrates	12.925	0.523	24	60	4224	7972	32	0.00393	6766	0.00447	-2.921	0.104	-2.921
Ddit3::Cebpa	MA0019.1	Zipper-Type	Leucine Zipper	vertebrates	11.652	0.483	22	62	3931	8265	30	0.00276	6321	0.00313	-2.388	0.1	-2.388
RXRA::VDR	MA0074.1	Zinc-coordinating	Hormone-nuclear Receptor	vertebrates	20.451	0.527	1	83	337	11859	1	0.000115	344	0.000213	-2.513	0.1	-2.513
NR3C1	MA0113.1	Zinc-coordinating	Hormone-nuclear Receptor	vertebrates	14.749	0.432	8	76	1694	10502	8	0.00111	2077	0.00154	-4.054	0.093	-4.054
Nkx2-5	MA0063.1	Helix-Turn-Helix	Homeo	vertebrates	8.27	0.218	73	11	11065	1131	552	0.0297	120672	0.0348	-10.215	0.092	-10.215
Foxd3	MA0041.1	Winged Helix-Turn-Helix	Forkhead	vertebrates	12.945	0.223	50	34	8074	4122	138	0.0127	28682	0.0142	-4.549	0.085	-4.549
Nkx3-2	MA0122.1	Helix-Turn-Helix	Homeo	vertebrates	8.542	0.463	68	16	10474	1722	339	0.0234	66239	0.0246	-2.744	0.082	-2.744
RORA_2	MA0072.1	Zinc-coordinating	Hormone-nuclear Receptor	vertebrates	17.425	0.369	13	71	2577	9619	20	0.00215	3432	0.00198	1.325	0.079	1.325
NF-kappaB	MA0061.1	Ig-fold	Rel	vertebrates	13.345	0.621	34	50	5825	6371	65	0.00499	12514	0.00516	-0.891	0.077	-0.891
SRF	MA0083.1	Other Alpha-Helix	MADS	vertebrates	17.965	0.466	2	82	615	11581	2	0.000184	664	0.000329	-2.953	0.074	-2.953
Arnt	MA0004.1	Zipper-Type	Helix-Loop-Helix	vertebrates	10.992	0.642	30	54	5255	6941	56	0.00258	10153	0.00251	0.449	0.072	0.449
NFE2L2	MA0150.1	Zipper-Type	Leucine Zipper	vertebrates	14.394	0.486	23	61	4206	7990	33	0.00279	6692	0.00304	-1.667	0.069	-1.667
YY1	MA0095.1	Zinc-coordinating	BetaBetaAlpha-zinc finger	vertebrates	8.101	0.51	74	10	11235	961	610	0.0281	116146	0.0287	-1.421	0.068	-1.421
FOXI1	MA0042.1	Winged Helix-Turn-Helix	Forkhead	vertebrates	13.183	0.263	52	32	8429	3767	161	0.0148	30946	0.0153	-1.449	0.066	-1.449
ELF5	MA0136.1	Winged Helix-Turn-Helix	Ets	vertebrates	8.693	0.429	71	13	10886	1310	402	0.0278	80597	0.0299	-4.567	0.066	-4.567
E2F1	MA0024.1	Winged Helix-Turn-Helix	E2F	vertebrates	13.838	0.625	32	52	5597	6599	67	0.00411	11710	0.00386	1.431	0.063	1.431
HNF4A	MA0114.1	Zinc-coordinating	Hormone-nuclear Receptor	vertebrates	9.617	0.522	26	58	4695	7501	41	0.00409	8113	0.00435	-1.445	0.063	-1.445
Foxq1	MA0040.1	Winged Helix-Turn-Helix	Forkhead	vertebrates	14.07	0.202	32	52	5595	6601	65	0.00549	13030	0.00591	-2.016	0.063	-2.016
SPI1	MA0080.2	Winged Helix-Turn-Helix	Ets	vertebrates	9.64	0.435	68	16	10535	1661	336	0.0181	67687	0.0195	-3.9	0.062	-3.9
znf143	MA0088.1	Zinc-coordinating	BetaBetaAlpha-zinc finger	vertebrates	17.541	0.53	4	80	1066	11130	4	0.000614	1163	0.000959	-4.072	0.06	-4.072
ARID3A	MA0151.1	Helix-Turn-Helix	Arid	vertebrates	9.896	0.062	69	15	10677	1519	429	0.0198	96908	0.024	-9.984	0.056	-9.984
Tal1::Gata1	MA0140.1	Zipper-Type	Helix-Loop-Helix	vertebrates	11.297	0.451	24	60	4464	7732	35	0.00484	7415	0.00551	-3.287	0.05	-3.287
RUNX1	MA0002.2	Ig-fold	Runt	vertebrates	10.401	0.502	61	23	9718	2478	238	0.0201	44910	0.0204	-0.734	0.046	-0.734
HNF1B	MA0153.1	Helix-Turn-Helix	Homeo	vertebrates	16.821	0.222	13	71	2728	9468	17	0.00157	4136	0.00205	-3.876	0.046	-3.876
HOXA5	MA0158.1	Helix-Turn-Helix	Homeo	vertebrates	8.759	0.315	74	10	11299	897	632	0.0388	127354	0.042	-5.799	0.045	-5.799
STAT1	MA0137.2	Ig-fold	Stat	vertebrates	13.119	0.452	24	60	4499	7697	37	0.00426	7164	0.00443	-0.96	0.044	-0.96
ZNF354C	MA0130.1	Zinc-coordinating	BetaBetaAlpha-zinc finger	vertebrates	8.958	0.615	74	10	11313	883	796	0.0367	148746	0.0368	-0.308	0.041	-0.308
Esrrb	MA0141.1	Zinc-coordinating	Hormone-nuclear Receptor	vertebrates	12.806	0.524	44	40	7469	4727	113	0.0104	19453	0.00963	2.864	0.04	2.864
AP1	MA0099.2	Zipper-Type	Leucine Zipper	vertebrates	9.193	0.405	70	14	10860	1336	426	0.0229	80480	0.0232	-0.849	0.04	-0.849
ZEB1	MA0103.1	Zinc-coordinating	BetaBetaAlpha-zinc finger	vertebrates	8.305	0.557	73	11	11211	985	646	0.0297	120886	0.0299	-0.367	0.039	-0.367
FOXF2	MA0030.1	Winged Helix-Turn-Helix	Forkhead	vertebrates	14.824	0.334	13	71	2782	9414	21	0.00226	4007	0.00231	-0.46	0.038	-0.46
MIZF	MA0131.1	Zinc-coordinating	BetaBetaAlpha-zinc finger	vertebrates	13.197	0.61	6	78	1554	10642	7	0.000537	1796	0.000741	-2.751	0.036	-2.751
HLF	MA0043.1	Zipper-Type	Leucine Zipper	vertebrates	11.147	0.394	19	65	3802	8394	27	0.00249	6068	0.003	-3.434	0.033	-3.434
Zfx	MA0146.1	Zinc-coordinating	BetaBetaAlpha-zinc finger	vertebrates	13.077	0.749	39	45	6818	5378	97	0.0104	19800	0.0114	-3.446	0.033	-3.446
Klf4	MA0039.2	Zinc-coordinating	BetaBetaAlpha-zinc finger	vertebrates	12.618	0.771	59	25	9549	2647	331	0.0254	58832	0.0243	2.659	0.032	2.659
RXR::RAR_DR5	MA0159.1	Zinc-coordinating	Hormone-nuclear Receptor	vertebrates	16.004	0.535	3	81	977	11219	3	0.000391	1081	0.000758	-4.858	0.032	-4.858
NFIL3	MA0025.1	Zipper-Type	Leucine Zipper	vertebrates	14.139	0.265	24	60	4629	7567	36	0.00304	9193	0.00417	-6.36	0.029	-6.36
RELA	MA0107.1	Ig-fold	Rel	vertebrates	14.757	0.567	26	58	4942	7254	47	0.00361	8843	0.00365	-0.264	0.028	-0.264
Lhx3	MA0135.1	Helix-Turn-Helix	Homeo	vertebrates	16.354	0.131	18	66	3693	8503	31	0.00309	6845	0.00367	-3.469	0.027	-3.469
FOXD1	MA0031.1	Winged Helix-Turn-Helix	Forkhead	vertebrates	11.926	0.275	56	28	9207	2989	186	0.0114	41016	0.0135	-6.616	0.026	-6.616
Pdx1	MA0132.1	Helix-Turn-Helix	Homeo	vertebrates	9.04	0.194	65	19	10352	1844	378	0.0174	83260	0.0206	-8.137	0.025	-8.137
Evi1	MA0029.1	Zinc-coordinating	BetaBetaAlpha-zinc finger	vertebrates	17.909	0.28	4	80	1243	10953	4	0.00043	1461	0.000844	-5.193	0.024	-5.193
Prrx2	MA0075.1	Helix-Turn-Helix	Homeo	vertebrates	9.063	0.027	62	22	10001	2195	327	0.0125	70714	0.0146	-6.14	0.023	-6.14
SOX9	MA0077.1	Other Alpha-Helix	High Mobility Group	vertebrates	9.079	0.358	49	35	8316	3880	136	0.00939	28005	0.0104	-3.58	0.022	-3.58
IRF2	MA0051.1	Winged Helix-Turn-Helix	IRF	vertebrates	21.134	0.412	1	83	546	11650	1	0.000138	568	0.000422	-5.053	0.022	-5.053
ELK4	MA0076.1	Winged Helix-Turn-Helix	Ets	vertebrates	14.123	0.583	23	61	4564	7632	37	0.00256	7162	0.00266	-0.749	0.021	-0.749
Mycn	MA0104.2	Zipper-Type	Helix-Loop-Helix	vertebrates	11.104	0.699	33	51	6093	6103	75	0.00576	13335	0.0055	1.23	0.02	1.23
MZF1_5-13	MA0057.1	Zinc-coordinating	BetaBetaAlpha-zinc finger	vertebrates	9.4	0.588	57	27	9406	2790	300	0.023	51571	0.0213	4.376	0.019	4.376
HNF1A	MA0046.1	Helix-Turn-Helix	Homeo	vertebrates	15.548	0.259	7	77	1882	10314	9	0.000967	2464	0.00142	-4.402	0.019	-4.402
Sox5	MA0087.1	Other Alpha-Helix	High Mobility Group	vertebrates	10.831	0.199	55	29	9145	3051	209	0.0112	44240	0.0128	-4.979	0.019	-4.979
NR4A2	MA0160.1	Zinc-coordinating	Hormone-nuclear Receptor	vertebrates	10.165	0.491	59	25	9720	2476	242	0.0149	45180	0.0149	-0.159	0.014	-0.159
Myc	MA0147.1	Zipper-Type	Helix-Loop-Helix	vertebrates	11.157	0.686	32	52	6058	6138	76	0.00583	13146	0.00542	1.999	0.013	1.999
T	MA0009.1	Beta-Hairpin-Ribbon	T	vertebrates	17.863	0.452	4	80	1360	10836	4	0.000338	1588	0.00072	-5.201	0.013	-5.201
ELK1	MA0028.1	Winged Helix-Turn-Helix	Ets	vertebrates	8.812	0.568	56	28	9376	2820	185	0.0142	39015	0.0161	-5.444	0.012	-5.444
NKX3-1	MA0124.1	Helix-Turn-Helix	Homeo	vertebrates	11.127	0.179	54	30	9118	3078	192	0.0103	43687	0.0126	-7.447	0.012	-7.447
HIF1A::ARNT	MA0259.1	Zipper-Type	Helix-Loop-Helix	vertebrates	9.74	0.657	45	39	7946	4250	147	0.00903	27279	0.009	0.078	0.011	0.078
MAX	MA0058.1	Zipper-Type	Helix-Loop-Helix	vertebrates	12.685	0.571	30	54	5814	6382	65	0.00499	11498	0.00474	1.273	0.01	1.273
TAL1::TCF3	MA0091.1	Zipper-Type	Helix-Loop-Helix	vertebrates	14.07	0.453	25	59	5145	7051	40	0.00368	9275	0.00459	-4.863	0.007	-4.863
USF1	MA0093.1	Zipper-Type	Helix-Loop-Helix	vertebrates	11.29	0.643	36	48	6844	5352	95	0.0051	16392	0.00473	1.931	0.006	1.931
PBX1	MA0070.1	Helix-Turn-Helix	Homeo	vertebrates	14.641	0.31	10	74	2708	9488	14	0.00129	3898	0.00193	-5.296	0.005	-5.296
CEBPA	MA0102.2	Zipper-Type	Leucine Zipper	vertebrates	8.712	0.358	49	35	8753	3443	166	0.0115	33469	0.0124	-3.135	0.003	-3.135
Foxa2	MA0047.2	Winged Helix-Turn-Helix	Forkhead	vertebrates	13.268	0.315	45	39	8246	3950	132	0.0122	28126	0.0139	-5.447	0.003	-5.447
TP53	MA0106.1	Zinc-coordinating	Loop-Sheet-Helix	vertebrates	26.239	0.603	0	84	11	12185	0	0	11	9.07e-06	-1.547	0	-1.547
NR1H2::RXRA	MA0115.1	Zinc-coordinating	Hormone-nuclear Receptor	vertebrates	27.878	0.445	0	84	88	12108	0	0	89	6.24e-05	-3.027	0	-3.027
EWSR1-FLI1	MA0149.1	Winged Helix-Turn-Helix	Ets	vertebrates	32.871	0.554	0	84	155	12041	0	0	156	0.000116	-4.014	0	-4.014
MYC::MAX	MA0059.1	Zipper-Type	Helix-Loop-Helix	vertebrates	14.237	0.602	6	78	2566	9630	9	0.00076	3374	0.00153	-7.154	0	-7.154
Pax6	MA0069.1	Helix-Turn-Helix	Homeo	vertebrates	13.798	0.432	0	84	834	11362	0	0	928	0.000536	-8.418	0	-8.418
GABPA	MA0062.2	Winged Helix-Turn-Helix	Ets	vertebrates	13.335	0.647	29	55	6759	5437	55	0.00464	14867	0.00675	-9.287	0	-9.287

## Sheet: S3 Table
Opposum analysis of enriched transcription factor sites in genes regulated in trans specifically in unstressed prefrontal cortex
TF	JASPAR ID	Class	Family	Tax Group	IC	GC Content	Target gene hits	Target gene non-hits	Background gene hits	Background gene non-hits	Target TFBS hits	Target TFBS nucleotide rate	Background TFBS hits	Background TFBS nucleotide rate	Z-score	Fisher score	Z-score
SP1	MA0079.2	Zinc-coordinating	BetaBetaAlpha-zinc finger	vertebrates	11.129	0.82	527	96	8792	3404	3619	0.0252	48610	0.02	44.363	28.544	44.363
Egr1	MA0162.1	Zinc-coordinating	BetaBetaAlpha-zinc finger	vertebrates	14.456	0.739	313	310	4473	7723	581	0.00446	8010	0.00363	16.383	25.153	16.383
Tcfcp2l1	MA0145.1	Other	CP2	vertebrates	11.65	0.609	462	161	7623	4573	1526	0.0149	22935	0.0132	17.365	20.616	17.365
Klf4	MA0039.2	Zinc-coordinating	BetaBetaAlpha-zinc finger	vertebrates	12.618	0.771	545	78	9549	2647	4215	0.0294	58832	0.0243	39.954	19.085	39.954
Zfx	MA0146.1	Zinc-coordinating	BetaBetaAlpha-zinc finger	vertebrates	13.077	0.749	420	203	6818	5378	1411	0.0138	19800	0.0114	26.413	18.841	26.413
INSM1	MA0155.1	Zinc-coordinating	BetaBetaAlpha-zinc finger	vertebrates	14.862	0.667	328	295	5158	7038	743	0.00622	10830	0.00536	14.077	15.197	14.077
Esrrb	MA0141.1	Zinc-coordinating	Hormone-nuclear Receptor	vertebrates	12.806	0.524	443	180	7469	4727	1135	0.0095	19453	0.00963	-1.574	14.994	-1.574
E2F1	MA0024.1	Winged Helix-Turn-Helix	E2F	vertebrates	13.838	0.625	350	273	5597	6599	768	0.00429	11710	0.00386	8.131	14.932	8.131
REL	MA0101.1	Ig-fold	Rel	vertebrates	10.515	0.559	436	187	7374	4822	1172	0.00818	19745	0.00814	0.408	13.963	0.408
Mycn	MA0104.2	Zipper-Type	Helix-Loop-Helix	vertebrates	11.104	0.699	372	251	6093	6103	857	0.00598	13335	0.0055	7.727	13.661	7.727
Myb	MA0100.1	Helix-Turn-Helix	Myb	vertebrates	9.883	0.591	526	97	9362	2834	2548	0.0142	41795	0.0138	4.384	12.931	4.384
RREB1	MA0073.1	Zinc-coordinating	BetaBetaAlpha-zinc finger	vertebrates	22.278	0.623	92	531	1091	11105	103	0.00144	1290	0.00106	13.676	12.666	13.676
HIF1A::ARNT	MA0259.1	Zipper-Type	Helix-Loop-Helix	vertebrates	9.74	0.657	460	163	7946	4250	1718	0.00959	27279	0.009	7.42	12.575	7.42
ELK1	MA0028.1	Winged Helix-Turn-Helix	Ets	vertebrates	8.812	0.568	525	98	9376	2820	2410	0.0168	39015	0.0161	6.831	12.152	6.831
Myc	MA0147.1	Zipper-Type	Helix-Loop-Helix	vertebrates	11.157	0.686	365	258	6058	6138	846	0.0059	13146	0.00542	7.802	11.715	7.802
MZF1_5-13	MA0057.1	Zinc-coordinating	BetaBetaAlpha-zinc finger	vertebrates	9.4	0.588	525	98	9406	2790	3432	0.0239	51571	0.0213	22.138	11.53	22.138
EBF1	MA0154.1	Zipper-Type	Helix-Loop-Helix	vertebrates	11.564	0.648	456	167	7959	4237	1792	0.0125	27195	0.0112	14.581	10.779	14.581
NFKB1	MA0105.1	Ig-fold	Rel	vertebrates	15.627	0.758	172	451	2502	9694	266	0.00204	3692	0.00168	10.703	10.669	10.703
Zfp423	MA0116.1	Zinc-coordinating	BetaBetaAlpha-zinc finger	vertebrates	17.925	0.679	259	364	4093	8103	498	0.00521	6970	0.00431	16.407	10.448	16.407
NF-kappaB	MA0061.1	Ig-fold	Rel	vertebrates	13.345	0.621	348	275	5825	6371	778	0.00543	12514	0.00516	4.426	9.961	4.426
Spz1	MA0111.1	Other	Other	vertebrates	11.907	0.538	305	318	5003	7193	573	0.0044	9188	0.00417	4.228	9.766	4.228
Arnt	MA0004.1	Zipper-Type	Helix-Loop-Helix	vertebrates	10.992	0.642	318	305	5255	6941	649	0.00272	10153	0.00251	4.86	9.736	4.86
Arnt::Ahr	MA0006.1	Zipper-Type	Helix-Loop-Helix	vertebrates	9.532	0.715	539	84	9814	2382	3014	0.0126	52501	0.013	-4.007	9.639	-4.007
HNF4A	MA0114.1	Zinc-coordinating	Hormone-nuclear Receptor	vertebrates	9.617	0.522	288	335	4695	7501	533	0.00483	8113	0.00435	8.781	9.486	8.781
NFYA	MA0060.1	Other Alpha-Helix	NFY CCAAT-binding	vertebrates	12.925	0.523	263	360	4224	7972	440	0.00491	6766	0.00447	7.994	9.458	7.994
Myf	MA0055.1	Zipper-Type	Helix-Loop-Helix	vertebrates	15.914	0.609	410	213	7100	5096	1161	0.00972	18819	0.00931	5.024	9.319	5.024
NHLH1	MA0048.1	Zipper-Type	Helix-Loop-Helix	vertebrates	14.132	0.674	248	375	3958	8238	413	0.00346	6399	0.00317	6.167	9.206	6.167
PPARG::RXRA	MA0065.2	Zinc-coordinating	Hormone-nuclear Receptor	vertebrates	11.663	0.547	269	354	4352	7844	532	0.00557	7701	0.00476	13.934	9.204	13.934
USF1	MA0093.1	Zipper-Type	Helix-Loop-Helix	vertebrates	11.29	0.643	396	227	6844	5352	1034	0.00505	16392	0.00473	5.506	8.903	5.506
ZNF354C	MA0130.1	Zinc-coordinating	BetaBetaAlpha-zinc finger	vertebrates	8.958	0.615	600	23	11313	883	9473	0.0396	148746	0.0368	18.025	8.567	18.025
RUNX1	MA0002.2	Ig-fold	Runt	vertebrates	10.401	0.502	532	91	9718	2478	2698	0.0207	44910	0.0204	2.754	8.505	2.754
CTCF	MA0139.1	Zinc-coordinating	BetaBetaAlpha-zinc finger	vertebrates	17.205	0.645	147	476	2174	10022	181	0.0024	2598	0.00204	9.628	8.321	9.628
MZF1_1-4	MA0056.1	Zinc-coordinating	BetaBetaAlpha-zinc finger	vertebrates	8.586	0.725	587	36	11033	1163	8746	0.0366	130595	0.0323	29.005	7.453	29.005
Nkx3-2	MA0122.1	Helix-Turn-Helix	Homeo	vertebrates	8.542	0.463	563	60	10474	1722	3794	0.0238	66239	0.0246	-5.964	7.386	-5.964
YY1	MA0095.1	Zinc-coordinating	BetaBetaAlpha-zinc finger	vertebrates	8.101	0.51	595	28	11235	961	6793	0.0284	116146	0.0287	-2.249	7.313	-2.249
GABPA	MA0062.2	Winged Helix-Turn-Helix	Ets	vertebrates	13.335	0.647	386	237	6759	5437	961	0.00737	14867	0.00675	9.186	7.214	9.186
RELA	MA0107.1	Ig-fold	Rel	vertebrates	14.757	0.567	293	330	4942	7254	543	0.00379	8843	0.00365	2.777	7.162	2.777
Stat3	MA0144.1	Ig-fold	Stat	vertebrates	13.601	0.505	396	227	6965	5231	1017	0.00709	16304	0.00672	5.402	7.134	5.402
Hand1::Tcfe2a	MA0092.1	Zipper-Type	Helix-Loop-Helix	vertebrates	10.144	0.507	510	113	9348	2848	2386	0.0166	39442	0.0163	3.544	6.714	3.544
FEV	MA0156.1	Winged Helix-Turn-Helix	Ets	vertebrates	12.121	0.442	551	72	10242	1954	3289	0.0184	55683	0.0184	-0.184	6.687	-0.184
SPI1	MA0080.2	Winged Helix-Turn-Helix	Ets	vertebrates	9.64	0.435	564	59	10535	1661	3988	0.0195	67687	0.0195	-0.613	6.667	-0.613
NR4A2	MA0160.1	Zinc-coordinating	Hormone-nuclear Receptor	vertebrates	10.165	0.491	527	96	9720	2476	2565	0.0143	45180	0.0149	-5.879	6.614	-5.879
Sox17	MA0078.1	Other Alpha-Helix	High Mobility Group	vertebrates	10.502	0.384	521	102	9606	2590	2462	0.0155	44105	0.0164	-8.651	6.374	-8.651
ELK4	MA0076.1	Winged Helix-Turn-Helix	Ets	vertebrates	14.123	0.583	270	353	4564	7632	468	0.00294	7162	0.00266	6.487	6.313	6.487
ZEB1	MA0103.1	Zinc-coordinating	BetaBetaAlpha-zinc finger	vertebrates	8.305	0.557	592	31	11211	985	7465	0.0312	120886	0.0299	9.316	6.181	9.316
FOXO3	MA0157.1	Winged Helix-Turn-Helix	Forkhead	vertebrates	11.734	0.298	518	105	9563	2633	2518	0.0141	46112	0.0152	-11.394	6.054	-11.394
Pax5	MA0014.1	Helix-Turn-Helix	Homeo	vertebrates	12.432	0.575	67	556	915	11281	72	0.001	1012	0.000835	7.018	5.894	7.018
MAX	MA0058.1	Zipper-Type	Helix-Loop-Helix	vertebrates	12.685	0.571	333	290	5814	6382	704	0.00491	11498	0.00474	2.924	5.89	2.924
AP1	MA0099.2	Zipper-Type	Leucine Zipper	vertebrates	9.193	0.405	576	47	10860	1336	4767	0.0233	80480	0.0232	0.311	5.713	0.311
RORA_2	MA0072.1	Zinc-coordinating	Hormone-nuclear Receptor	vertebrates	17.425	0.369	161	462	2577	9619	224	0.00219	3432	0.00198	5.527	5.659	5.527
MYC::MAX	MA0059.1	Zipper-Type	Helix-Loop-Helix	vertebrates	14.237	0.602	160	463	2566	9630	207	0.00159	3374	0.00153	1.749	5.551	1.749
TEAD1	MA0090.1	Helix-Turn-Helix	Homeo	vertebrates	15.678	0.507	221	402	3701	8495	345	0.00289	5691	0.00282	1.596	5.473	1.596
Ar	MA0007.1	Zinc-coordinating	Hormone-nuclear Receptor	vertebrates	15.703	0.498	32	591	374	11822	35	0.000537	400	0.000363	10.924	5.33	10.924
CREB1	MA0018.2	Zipper-Type	Leucine Zipper	vertebrates	10.139	0.523	372	251	6629	5567	792	0.00442	14208	0.00469	-4.715	5.33	-4.715
NFE2L2	MA0150.1	Zipper-Type	Leucine Zipper	vertebrates	14.394	0.486	246	377	4206	7990	390	0.00299	6692	0.00304	-0.961	5.066	-0.961
FOXA1	MA0148.1	Winged Helix-Turn-Helix	Forkhead	vertebrates	12.533	0.332	505	118	9365	2831	2290	0.0176	42048	0.0191	-13.191	4.983	-13.191
Foxd3	MA0041.1	Winged Helix-Turn-Helix	Forkhead	vertebrates	12.945	0.223	442	181	8074	4122	1562	0.0131	28682	0.0142	-11.357	4.874	-11.357
NR2F1	MA0017.1	Zinc-coordinating	Hormone-nuclear Receptor	vertebrates	15.924	0.478	167	456	2757	9439	220	0.00215	3695	0.00213	0.373	4.678	0.373
TAL1::TCF3	MA0091.1	Zipper-Type	Helix-Loop-Helix	vertebrates	14.07	0.453	293	330	5145	7051	533	0.00446	9275	0.00459	-2.296	4.636	-2.296
REST	MA0138.2	Zinc-coordinating	BetaBetaAlpha-zinc finger	vertebrates	23.134	0.596	17	606	173	12023	19	0.000278	182	0.000158	11.475	4.49	11.475
SPIB	MA0081.1	Winged Helix-Turn-Helix	Ets	vertebrates	9.06	0.466	591	32	11276	920	7116	0.0347	120163	0.0347	0.335	4.386	0.335
SOX9	MA0077.1	Other Alpha-Helix	High Mobility Group	vertebrates	9.079	0.358	451	172	8316	3880	1573	0.00988	28005	0.0104	-6.154	4.218	-6.154
RXR::RAR_DR5	MA0159.1	Zinc-coordinating	Hormone-nuclear Receptor	vertebrates	16.004	0.535	66	557	977	11219	80	0.000949	1081	0.000758	8.28	4.173	8.28
PLAG1	MA0163.1	Zinc-coordinating	BetaBetaAlpha-zinc finger	vertebrates	19.352	0.798	74	549	1136	11060	85	0.00083	1334	0.00077	2.563	3.818	2.563
ESR2	MA0258.1	Zinc-coordinating	Hormone-nuclear Receptor	vertebrates	13.618	0.546	106	517	1708	10488	127	0.00159	2027	0.0015	2.758	3.799	2.758
Gfi	MA0038.1	Zinc-coordinating	BetaBetaAlpha-zinc finger	vertebrates	9.47	0.391	497	126	9302	2894	2246	0.0157	41453	0.0171	-13.223	3.75	-13.223
RORA_1	MA0071.1	Zinc-coordinating	Hormone-nuclear Receptor	vertebrates	13.19	0.424	352	271	6393	5803	763	0.00532	13621	0.00562	-4.747	3.67	-4.747
FOXD1	MA0031.1	Winged Helix-Turn-Helix	Forkhead	vertebrates	11.926	0.275	492	131	9207	2989	2232	0.0125	41016	0.0135	-11.184	3.662	-11.184
CEBPA	MA0102.2	Zipper-Type	Leucine Zipper	vertebrates	8.712	0.358	469	154	8753	3443	1866	0.0117	33469	0.0124	-7.677	3.489	-7.677
Ddit3::Cebpa	MA0019.1	Zipper-Type	Leucine Zipper	vertebrates	11.652	0.483	223	400	3931	8265	346	0.0029	6321	0.00313	-4.991	3.325	-4.991
NFIL3	MA0025.1	Zipper-Type	Leucine Zipper	vertebrates	14.139	0.265	259	364	4629	7567	485	0.00372	9193	0.00417	-8.36	3.25	-8.36
Evi1	MA0029.1	Zinc-coordinating	BetaBetaAlpha-zinc finger	vertebrates	17.909	0.28	78	545	1243	10953	94	0.000918	1461	0.000844	3.05	3.249	3.05
Sox5	MA0087.1	Other Alpha-Helix	High Mobility Group	vertebrates	10.831	0.199	487	136	9145	3051	2360	0.0115	44240	0.0128	-13.331	3.246	-13.331
MIZF	MA0131.1	Zinc-coordinating	BetaBetaAlpha-zinc finger	vertebrates	13.197	0.61	95	528	1554	10642	106	0.000739	1796	0.000741	-0.077	3.186	-0.077
Nkx2-5	MA0063.1	Helix-Turn-Helix	Homeo	vertebrates	8.27	0.218	578	45	11065	1131	6604	0.0322	120672	0.0348	-16.949	3.095	-16.949
Nr2e3	MA0164.1	Zinc-coordinating	Hormone-nuclear Receptor	vertebrates	12.028	0.373	273	350	4923	7273	497	0.00243	8864	0.00256	-3.149	3.042	-3.149
FOXF2	MA0030.1	Winged Helix-Turn-Helix	Forkhead	vertebrates	14.824	0.334	160	463	2782	9414	235	0.00229	4007	0.00231	-0.481	2.908	-0.481
NFATC2	MA0152.1	Ig-fold	Rel	vertebrates	9.859	0.346	534	89	10151	2045	3426	0.0167	61792	0.0178	-10.067	2.873	-10.067
ELF5	MA0136.1	Winged Helix-Turn-Helix	Ets	vertebrates	8.693	0.429	568	55	10886	1310	4721	0.0296	80597	0.0299	-1.981	2.633	-1.981
TBP	MA0108.2	Beta-sheet	TATA-binding	vertebrates	10.086	0.377	398	225	7442	4754	1146	0.012	21389	0.0132	-13.024	2.501	-13.024
znf143	MA0088.1	Zinc-coordinating	BetaBetaAlpha-zinc finger	vertebrates	17.541	0.53	64	559	1066	11130	71	0.000991	1163	0.000959	1.19	2.221	1.19
NR3C1	MA0113.1	Zinc-coordinating	Hormone-nuclear Receptor	vertebrates	14.749	0.432	98	525	1694	10502	124	0.00156	2077	0.00154	0.443	2.208	0.443
IRF2	MA0051.1	Winged Helix-Turn-Helix	IRF	vertebrates	21.134	0.412	35	588	546	11650	37	0.000465	568	0.000422	2.479	2.205	2.479
STAT1	MA0137.2	Ig-fold	Stat	vertebrates	13.119	0.452	245	378	4499	7697	419	0.00438	7164	0.00443	-0.878	2.137	-0.878
Tal1::Gata1	MA0140.1	Zipper-Type	Helix-Loop-Helix	vertebrates	11.297	0.451	243	380	4464	7732	422	0.0053	7415	0.00551	-3.35	2.111	-3.35
Gata1	MA0035.2	Zinc-coordinating	GATA	vertebrates	10.878	0.373	514	109	9833	2363	2919	0.0224	51298	0.0233	-6.97	2.014	-6.97
IRF1	MA0050.1	Winged Helix-Turn-Helix	IRF	vertebrates	16.008	0.383	235	388	4336	7860	429	0.00359	7510	0.00372	-2.49	1.932	-2.49
Pax6	MA0069.1	Helix-Turn-Helix	Homeo	vertebrates	13.798	0.432	49	574	834	11362	54	0.000527	928	0.000536	-0.46	1.707	-0.46
HOXA5	MA0158.1	Helix-Turn-Helix	Homeo	vertebrates	8.759	0.315	583	40	11299	897	7181	0.0401	127354	0.042	-11.646	1.535	-11.646
HLF	MA0043.1	Zipper-Type	Leucine Zipper	vertebrates	11.147	0.394	204	419	3802	8394	339	0.00284	6068	0.003	-3.636	1.528	-3.636
Foxq1	MA0040.1	Winged Helix-Turn-Helix	Forkhead	vertebrates	14.07	0.202	296	327	5595	6601	706	0.00542	13030	0.00591	-7.734	1.496	-7.734
FOXI1	MA0042.1	Winged Helix-Turn-Helix	Forkhead	vertebrates	13.183	0.263	440	183	8429	3767	1698	0.0142	30946	0.0153	-10.767	1.486	-10.767
Nobox	MA0125.1	Helix-Turn-Helix	Homeo	vertebrates	9.573	0.26	481	142	9246	2950	2614	0.0146	46861	0.0155	-8.504	1.475	-8.504
SRY	MA0084.1	Other Alpha-Helix	High Mobility Group	vertebrates	9.193	0.238	524	99	10115	2081	3344	0.021	63714	0.0237	-20.952	1.418	-20.952
Foxa2	MA0047.2	Winged Helix-Turn-Helix	Forkhead	vertebrates	13.268	0.315	430	193	8246	3950	1501	0.0126	28126	0.0139	-13.873	1.402	-13.873
Prrx2	MA0075.1	Helix-Turn-Helix	Homeo	vertebrates	9.063	0.027	518	105	10001	2195	3950	0.0138	70714	0.0146	-8.066	1.376	-8.066
EWSR1-FLI1	MA0149.1	Winged Helix-Turn-Helix	Ets	vertebrates	32.871	0.554	10	613	155	12041	10	0.000126	156	0.000116	1.044	1.267	1.044
T	MA0009.1	Beta-Hairpin-Ribbon	T	vertebrates	17.863	0.452	74	549	1360	10836	84	0.000645	1588	0.00072	-3.406	1.185	-3.406
NR1H2::RXRA	MA0115.1	Zinc-coordinating	Hormone-nuclear Receptor	vertebrates	27.878	0.445	6	617	88	12108	6	7.11e-05	89	6.24e-05	1.272	1.182	1.272
MEF2A	MA0052.1	Other Alpha-Helix	MADS	vertebrates	15.709	0.179	248	375	4730	7466	500	0.00349	9260	0.00382	-6.446	1.144	-6.446
ESR1	MA0112.2	Zinc-coordinating	Hormone-nuclear Receptor	vertebrates	13.563	0.594	15	608	258	11938	16	0.000223	263	0.000217	0.48	1.051	0.48
HNF1A	MA0046.1	Helix-Turn-Helix	Homeo	vertebrates	15.548	0.259	100	523	1882	10314	137	0.00134	2464	0.00142	-2.71	1.035	-2.71
Pdx1	MA0132.1	Helix-Turn-Helix	Homeo	vertebrates	9.04	0.194	530	93	10352	1844	4633	0.0194	83260	0.0206	-10.244	0.743	-10.244
NKX3-1	MA0124.1	Helix-Turn-Helix	Homeo	vertebrates	11.127	0.179	466	157	9118	3078	2405	0.0117	43687	0.0126	-9.344	0.667	-9.344
RXRA::VDR	MA0074.1	Zinc-coordinating	Hormone-nuclear Receptor	vertebrates	20.451	0.527	17	606	337	11859	17	0.000178	344	0.000213	-2.898	0.587	-2.898
PPARG	MA0066.1	Zinc-coordinating	Hormone-nuclear Receptor	vertebrates	20.365	0.523	3	620	57	12139	3	4.19e-05	57	4.7e-05	-0.963	0.574	-0.963
HNF1B	MA0153.1	Helix-Turn-Helix	Homeo	vertebrates	16.821	0.222	138	485	2728	9468	204	0.00171	4136	0.00205	-9.005	0.568	-9.005
Lhx3	MA0135.1	Helix-Turn-Helix	Homeo	vertebrates	16.354	0.131	186	437	3693	8503	395	0.00358	6845	0.00367	-1.759	0.503	-1.759
TLX1::NFIC	MA0119.1	Helix-Turn-Helix::Other	Homeo::Nuclear Factor I-CCAAT-binding	vertebrates	19.665	0.598	36	587	745	11451	41	0.0004	815	0.000471	-3.897	0.421	-3.897
PBX1	MA0070.1	Helix-Turn-Helix	Homeo	vertebrates	14.641	0.31	132	491	2708	9488	199	0.00167	3898	0.00193	-7.203	0.302	-7.203
Pou5f1	MA0142.1	Helix-Turn-Helix	Homeo	vertebrates	14.808	0.308	100	523	2102	10094	138	0.00144	2920	0.00181	-10.236	0.233	-10.236
SRF	MA0083.1	Other Alpha-Helix	MADS	vertebrates	17.965	0.466	27	596	615	11581	28	0.000234	664	0.000329	-6.251	0.21	-6.251
ARID3A	MA0151.1	Helix-Turn-Helix	Arid	vertebrates	9.896	0.062	538	85	10677	1519	5199	0.0218	96908	0.024	-17.406	0.191	-17.406
Sox2	MA0143.1	Other Alpha-Helix	High Mobility Group	vertebrates	12.951	0.361	83	540	1851	10345	106	0.00111	2382	0.00147	-11.393	0.097	-11.393
Pax4	MA0068.1	Helix-Turn-Helix	Homeo	vertebrates	11.004	0.441	1	622	66	12130	1	2.09e-05	66	8.17e-05	-8.094	0.036	-8.094
TP53	MA0106.1	Zinc-coordinating	Loop-Sheet-Helix	vertebrates	26.239	0.603	0	623	11	12185	0	0	11	9.07e-06	-3.745	0	-3.745

## Sheet: S4 Table
Opposum analysis of enriched transcription factor sites in genes regulated in trans specifically in stressed prefrontal cortex
TF	JASPAR ID	Class	Family	Tax Group	IC	GC Content	Target gene hits	Target gene non-hits	Background gene hits	Background gene non-hits	Target TFBS hits	Target TFBS nucleotide rate	Background TFBS hits	Background TFBS nucleotide rate	Z-score	Fisher score	Z-score
RREB1	MA0073.1	Zinc-coordinating	BetaBetaAlpha-zinc finger	vertebrates	22.278	0.623	13	75	1091	11105	14	0.0016	1290	0.00106	6.788	2.992	6.788
CTCF	MA0139.1	Zinc-coordinating	BetaBetaAlpha-zinc finger	vertebrates	17.205	0.645	21	67	2174	10022	25	0.00271	2598	0.00204	6.204	2.362	6.204
Nobox	MA0125.1	Helix-Turn-Helix	Homeo	vertebrates	9.573	0.26	72	16	9246	2950	371	0.0169	46861	0.0155	4.905	2.158	4.905
FEV	MA0156.1	Winged Helix-Turn-Helix	Ets	vertebrates	12.121	0.442	78	10	10242	1954	408	0.0186	55683	0.0184	0.687	1.913	0.687
Hand1::Tcfe2a	MA0092.1	Zipper-Type	Helix-Loop-Helix	vertebrates	10.144	0.507	72	16	9348	2848	340	0.0194	39442	0.0163	10.268	1.868	10.268
Myb	MA0100.1	Helix-Turn-Helix	Myb	vertebrates	9.883	0.591	72	16	9362	2834	340	0.0155	41795	0.0138	6.119	1.83	6.119
T	MA0009.1	Beta-Hairpin-Ribbon	T	vertebrates	17.863	0.452	13	75	1360	10836	15	0.00094	1588	0.00072	3.384	1.713	3.384
SPI1	MA0080.2	Winged Helix-Turn-Helix	Ets	vertebrates	9.64	0.435	79	9	10535	1661	462	0.0184	67687	0.0195	-3.389	1.489	-3.389
ELF5	MA0136.1	Winged Helix-Turn-Helix	Ets	vertebrates	8.693	0.429	81	7	10886	1310	580	0.0297	80597	0.0299	-0.444	1.347	-0.444
ESR1	MA0112.2	Zinc-coordinating	Hormone-nuclear Receptor	vertebrates	13.563	0.594	3	85	258	11938	4	0.000456	263	0.000217	6.713	1.246	6.713
TLX1::NFIC	MA0119.1	Helix-Turn-Helix::Other	Homeo::Nuclear Factor I-CCAAT-binding	vertebrates	19.665	0.598	7	81	745	11451	8	0.000638	815	0.000471	3.181	1.228	3.181
SPIB	MA0081.1	Winged Helix-Turn-Helix	Ets	vertebrates	9.06	0.466	83	5	11276	920	894	0.0357	120163	0.0347	2.194	1.076	2.194
NFKB1	MA0105.1	Ig-fold	Rel	vertebrates	15.627	0.758	20	68	2502	9694	26	0.00163	3692	0.00168	-0.496	1.067	-0.496
Gata1	MA0035.2	Zinc-coordinating	GATA	vertebrates	10.878	0.373	73	15	9833	2363	379	0.0238	51298	0.0233	1.322	1.057	1.322
Sox2	MA0143.1	Other Alpha-Helix	High Mobility Group	vertebrates	12.951	0.361	15	73	1851	10345	22	0.00188	2382	0.00147	4.408	1.031	4.408
REST	MA0138.2	Zinc-coordinating	BetaBetaAlpha-zinc finger	vertebrates	23.134	0.596	2	86	173	12023	2	0.000239	182	0.000158	2.63	1.028	2.63
IRF2	MA0051.1	Winged Helix-Turn-Helix	IRF	vertebrates	21.134	0.412	5	83	546	11650	5	0.000513	568	0.000422	1.8	1.02	1.8
CREB1	MA0018.2	Zipper-Type	Leucine Zipper	vertebrates	10.139	0.523	50	38	6629	5567	114	0.0052	14208	0.00469	3.098	1.015	3.098
HOXA5	MA0158.1	Helix-Turn-Helix	Homeo	vertebrates	8.759	0.315	83	5	11299	897	957	0.0436	127354	0.042	3.329	1.006	3.329
Gfi	MA0038.1	Zinc-coordinating	BetaBetaAlpha-zinc finger	vertebrates	9.47	0.391	69	19	9302	2894	304	0.0173	41453	0.0171	0.711	0.987	0.711
Pax4	MA0068.1	Helix-Turn-Helix	Homeo	vertebrates	11.004	0.441	1	87	66	12130	1	0.000171	66	8.17e-05	4.006	0.96	4.006
MZF1_1-4	MA0056.1	Zinc-coordinating	BetaBetaAlpha-zinc finger	vertebrates	8.586	0.725	81	7	11033	1163	926	0.0317	130595	0.0323	-1.579	0.938	-1.579
Nkx3-2	MA0122.1	Helix-Turn-Helix	Homeo	vertebrates	8.542	0.463	77	11	10474	1722	470	0.0241	66239	0.0246	-1.329	0.91	-1.329
TEAD1	MA0090.1	Helix-Turn-Helix	Homeo	vertebrates	15.678	0.507	28	60	3701	8495	49	0.00335	5691	0.00282	4.194	0.863	4.194
YY1	MA0095.1	Zinc-coordinating	BetaBetaAlpha-zinc finger	vertebrates	8.101	0.51	82	6	11235	961	834	0.0285	116146	0.0287	-0.591	0.789	-0.591
Sox5	MA0087.1	Other Alpha-Helix	High Mobility Group	vertebrates	10.831	0.199	67	21	9145	3051	332	0.0132	44240	0.0128	1.735	0.78	1.735
SRF	MA0083.1	Other Alpha-Helix	MADS	vertebrates	17.965	0.466	5	83	615	11581	7	0.000479	664	0.000329	3.4	0.778	3.4
Tcfcp2l1	MA0145.1	Other	CP2	vertebrates	11.65	0.609	56	32	7623	4573	171	0.0136	22935	0.0132	1.441	0.775	1.441
ESR2	MA0258.1	Zinc-coordinating	Hormone-nuclear Receptor	vertebrates	13.618	0.546	13	75	1708	10488	14	0.00144	2027	0.0015	-0.778	0.767	-0.778
MEF2A	MA0052.1	Other Alpha-Helix	MADS	vertebrates	15.709	0.179	35	53	4730	7466	87	0.00496	9260	0.00382	7.706	0.766	7.706
INSM1	MA0155.1	Zinc-coordinating	BetaBetaAlpha-zinc finger	vertebrates	14.862	0.667	38	50	5158	7038	80	0.00547	10830	0.00536	0.611	0.747	0.611
NFE2L2	MA0150.1	Zipper-Type	Leucine Zipper	vertebrates	14.394	0.486	31	57	4206	7990	50	0.00313	6692	0.00304	0.72	0.729	0.72
Sox17	MA0078.1	Other Alpha-Helix	High Mobility Group	vertebrates	10.502	0.384	70	18	9606	2590	333	0.0171	44105	0.0164	2.312	0.712	2.312
AP1	MA0099.2	Zipper-Type	Leucine Zipper	vertebrates	9.193	0.405	79	9	10860	1336	598	0.0239	80480	0.0232	1.698	0.695	1.698
NHLH1	MA0048.1	Zipper-Type	Helix-Loop-Helix	vertebrates	14.132	0.674	29	59	3958	8238	58	0.00397	6399	0.00317	5.931	0.692	5.931
SP1	MA0079.2	Zinc-coordinating	BetaBetaAlpha-zinc finger	vertebrates	11.129	0.82	64	24	8792	3404	344	0.0196	48610	0.02	-1.354	0.69	-1.354
Ar	MA0007.1	Zinc-coordinating	Hormone-nuclear Receptor	vertebrates	15.703	0.498	3	85	374	11822	3	0.000376	400	0.000363	0.225	0.674	0.225
RELA	MA0107.1	Ig-fold	Rel	vertebrates	14.757	0.567	36	52	4942	7254	63	0.00359	8843	0.00365	-0.423	0.671	-0.423
TBP	MA0108.2	Beta-sheet	TATA-binding	vertebrates	10.086	0.377	54	34	7442	4754	172	0.0147	21389	0.0132	5.366	0.653	5.366
MAX	MA0058.1	Zipper-Type	Helix-Loop-Helix	vertebrates	12.685	0.571	42	46	5814	6382	89	0.00507	11498	0.00474	1.985	0.62	1.985
ZNF354C	MA0130.1	Zinc-coordinating	BetaBetaAlpha-zinc finger	vertebrates	8.958	0.615	82	6	11313	883	1093	0.0374	148746	0.0368	1.224	0.607	1.224
FOXF2	MA0030.1	Winged Helix-Turn-Helix	Forkhead	vertebrates	14.824	0.334	20	68	2782	9414	39	0.00311	4007	0.00231	6.925	0.599	6.925
Egr1	MA0162.1	Zinc-coordinating	BetaBetaAlpha-zinc finger	vertebrates	14.456	0.739	32	56	4473	7723	60	0.00376	8010	0.00363	0.859	0.572	0.859
SRY	MA0084.1	Other Alpha-Helix	High Mobility Group	vertebrates	9.193	0.238	73	15	10115	2081	460	0.0236	63714	0.0237	-0.184	0.568	-0.184
Nkx2-5	MA0063.1	Helix-Turn-Helix	Homeo	vertebrates	8.27	0.218	80	8	11065	1131	924	0.0369	120672	0.0348	4.587	0.563	4.587
PLAG1	MA0163.1	Zinc-coordinating	BetaBetaAlpha-zinc finger	vertebrates	19.352	0.798	8	80	1136	11060	9	0.000718	1334	0.00077	-0.835	0.54	-0.835
Zfp423	MA0116.1	Zinc-coordinating	BetaBetaAlpha-zinc finger	vertebrates	17.925	0.679	29	59	4093	8103	57	0.00487	6970	0.00431	3.556	0.532	3.556
NR2F1	MA0017.1	Zinc-coordinating	Hormone-nuclear Receptor	vertebrates	15.924	0.478	19	69	2757	9439	28	0.00223	3695	0.00213	0.88	0.461	0.88
TAL1::TCF3	MA0091.1	Zipper-Type	Helix-Loop-Helix	vertebrates	14.07	0.453	36	52	5145	7051	75	0.00513	9275	0.00459	3.311	0.454	3.311
RORA_1	MA0071.1	Zinc-coordinating	Hormone-nuclear Receptor	vertebrates	13.19	0.424	45	43	6393	5803	103	0.00587	13621	0.00562	1.387	0.452	1.387
Zfx	MA0146.1	Zinc-coordinating	BetaBetaAlpha-zinc finger	vertebrates	13.077	0.749	48	40	6818	5378	129	0.0103	19800	0.0114	-4.518	0.441	-4.518
Pdx1	MA0132.1	Helix-Turn-Helix	Homeo	vertebrates	9.04	0.194	74	14	10352	1844	625	0.0214	83260	0.0206	2.235	0.431	2.235
HLF	MA0043.1	Zipper-Type	Leucine Zipper	vertebrates	11.147	0.394	26	62	3802	8394	51	0.00349	6068	0.003	3.68	0.405	3.68
EBF1	MA0154.1	Zipper-Type	Helix-Loop-Helix	vertebrates	11.564	0.648	56	32	7959	4237	217	0.0124	27195	0.0112	4.55	0.401	4.55
Pou5f1	MA0142.1	Helix-Turn-Helix	Homeo	vertebrates	14.808	0.308	14	74	2102	10094	26	0.00222	2920	0.00181	4.071	0.398	4.071
RORA_2	MA0072.1	Zinc-coordinating	Hormone-nuclear Receptor	vertebrates	17.425	0.369	17	71	2577	9619	30	0.00239	3432	0.00198	3.846	0.355	3.846
RXRA::VDR	MA0074.1	Zinc-coordinating	Hormone-nuclear Receptor	vertebrates	20.451	0.527	2	86	337	11859	2	0.000171	344	0.000213	-1.285	0.352	-1.285
SOX9	MA0077.1	Other Alpha-Helix	High Mobility Group	vertebrates	9.079	0.358	58	30	8316	3880	209	0.0107	28005	0.0104	1.315	0.33	1.315
ZEB1	MA0103.1	Zinc-coordinating	BetaBetaAlpha-zinc finger	vertebrates	8.305	0.557	80	8	11211	985	896	0.0306	120886	0.0299	1.747	0.329	1.747
REL	MA0101.1	Ig-fold	Rel	vertebrates	10.515	0.559	51	37	7374	4822	142	0.00809	19745	0.00814	-0.263	0.324	-0.263
Klf4	MA0039.2	Zinc-coordinating	BetaBetaAlpha-zinc finger	vertebrates	12.618	0.771	67	21	9549	2647	414	0.0236	58832	0.0243	-1.854	0.305	-1.854
Ddit3::Cebpa	MA0019.1	Zipper-Type	Leucine Zipper	vertebrates	11.652	0.483	26	62	3931	8265	42	0.00287	6321	0.00313	-1.95	0.301	-1.95
NR4A2	MA0160.1	Zinc-coordinating	Hormone-nuclear Receptor	vertebrates	10.165	0.491	68	20	9720	2476	322	0.0147	45180	0.0149	-0.809	0.273	-0.809
Arnt	MA0004.1	Zipper-Type	Helix-Loop-Helix	vertebrates	10.992	0.642	35	53	5255	6941	69	0.00236	10153	0.00251	-1.311	0.264	-1.311
Myf	MA0055.1	Zipper-Type	Helix-Loop-Helix	vertebrates	15.914	0.609	48	40	7100	5096	126	0.00861	18819	0.00931	-3.065	0.236	-3.065
Tal1::Gata1	MA0140.1	Zipper-Type	Helix-Loop-Helix	vertebrates	11.297	0.451	29	59	4464	7732	57	0.00585	7415	0.00551	1.912	0.232	1.912
MZF1_5-13	MA0057.1	Zinc-coordinating	BetaBetaAlpha-zinc finger	vertebrates	9.4	0.588	65	23	9406	2790	371	0.0211	51571	0.0213	-0.395	0.217	-0.395
STAT1	MA0137.2	Ig-fold	Stat	vertebrates	13.119	0.452	29	59	4499	7697	47	0.00402	7164	0.00443	-2.639	0.213	-2.639
Myc	MA0147.1	Zipper-Type	Helix-Loop-Helix	vertebrates	11.157	0.686	40	48	6058	6138	101	0.00575	13146	0.00542	1.879	0.205	1.879
Arnt::Ahr	MA0006.1	Zipper-Type	Helix-Loop-Helix	vertebrates	9.532	0.715	68	20	9814	2382	371	0.0127	52501	0.013	-1.158	0.205	-1.158
FOXO3	MA0157.1	Winged Helix-Turn-Helix	Forkhead	vertebrates	11.734	0.298	66	22	9563	2633	350	0.016	46112	0.0152	2.514	0.2	2.514
RXR::RAR_DR5	MA0159.1	Zinc-coordinating	Hormone-nuclear Receptor	vertebrates	16.004	0.535	5	83	977	11219	5	0.000484	1081	0.000758	-4.21	0.172	-4.21
Prrx2	MA0075.1	Helix-Turn-Helix	Homeo	vertebrates	9.063	0.027	69	19	10001	2195	529	0.0151	70714	0.0146	1.69	0.169	1.69
Stat3	MA0144.1	Ig-fold	Stat	vertebrates	13.601	0.505	46	42	6965	5231	106	0.00604	16304	0.00672	-3.528	0.167	-3.528
USF1	MA0093.1	Zipper-Type	Helix-Loop-Helix	vertebrates	11.29	0.643	45	43	6844	5352	131	0.00522	16392	0.00473	2.985	0.16	2.985
MYC::MAX	MA0059.1	Zipper-Type	Helix-Loop-Helix	vertebrates	14.237	0.602	15	73	2566	9630	20	0.00125	3374	0.00153	-3.003	0.158	-3.003
IRF1	MA0050.1	Winged Helix-Turn-Helix	IRF	vertebrates	16.008	0.383	27	61	4336	7860	56	0.00383	7510	0.00372	0.749	0.155	0.749
HIF1A::ARNT	MA0259.1	Zipper-Type	Helix-Loop-Helix	vertebrates	9.74	0.657	53	35	7946	4250	190	0.00866	27279	0.009	-1.525	0.152	-1.525
CEBPA	MA0102.2	Zipper-Type	Leucine Zipper	vertebrates	8.712	0.358	59	29	8753	3443	267	0.0137	33469	0.0124	4.781	0.147	4.781
NFYA	MA0060.1	Other Alpha-Helix	NFY CCAAT-binding	vertebrates	12.925	0.523	26	62	4224	7972	46	0.00419	6766	0.00447	-1.726	0.142	-1.726
ARID3A	MA0151.1	Helix-Turn-Helix	Arid	vertebrates	9.896	0.062	74	14	10677	1519	703	0.024	96908	0.024	0.128	0.138	0.128
NR3C1	MA0113.1	Zinc-coordinating	Hormone-nuclear Receptor	vertebrates	14.749	0.432	9	79	1694	10502	12	0.00123	2077	0.00154	-3.355	0.131	-3.355
Spz1	MA0111.1	Other	Other	vertebrates	11.907	0.538	31	57	5003	7193	62	0.00389	9188	0.00417	-1.858	0.119	-1.858
Evi1	MA0029.1	Zinc-coordinating	BetaBetaAlpha-zinc finger	vertebrates	17.909	0.28	6	82	1243	10953	7	0.000558	1461	0.000844	-4.158	0.111	-4.158
E2F1	MA0024.1	Winged Helix-Turn-Helix	E2F	vertebrates	13.838	0.625	35	53	5597	6599	85	0.00387	11710	0.00386	0.051	0.11	0.051
FOXA1	MA0148.1	Winged Helix-Turn-Helix	Forkhead	vertebrates	12.533	0.332	63	25	9365	2831	336	0.0211	42048	0.0191	6.057	0.109	6.057
NFIL3	MA0025.1	Zipper-Type	Leucine Zipper	vertebrates	14.139	0.265	28	60	4629	7567	69	0.00432	9193	0.00417	0.979	0.102	0.979
Nr2e3	MA0164.1	Zinc-coordinating	Hormone-nuclear Receptor	vertebrates	12.028	0.373	30	58	4923	7273	53	0.00211	8864	0.00256	-3.717	0.1	-3.717
NF-kappaB	MA0061.1	Ig-fold	Rel	vertebrates	13.345	0.621	36	52	5825	6371	84	0.00479	12514	0.00516	-2.213	0.085	-2.213
HNF4A	MA0114.1	Zinc-coordinating	Hormone-nuclear Receptor	vertebrates	9.617	0.522	28	60	4695	7501	51	0.00378	8113	0.00435	-3.664	0.084	-3.664
FOXI1	MA0042.1	Winged Helix-Turn-Helix	Forkhead	vertebrates	13.183	0.263	55	33	8429	3767	252	0.0172	30946	0.0153	6.514	0.078	6.514
FOXD1	MA0031.1	Winged Helix-Turn-Helix	Forkhead	vertebrates	11.926	0.275	61	27	9207	2989	324	0.0148	41016	0.0135	4.464	0.077	4.464
RUNX1	MA0002.2	Ig-fold	Runt	vertebrates	10.401	0.502	65	23	9718	2478	355	0.0222	44910	0.0204	5.545	0.075	5.545
NKX3-1	MA0124.1	Helix-Turn-Helix	Homeo	vertebrates	11.127	0.179	60	28	9118	3078	311	0.0124	43687	0.0126	-0.799	0.067	-0.799
NFATC2	MA0152.1	Ig-fold	Rel	vertebrates	9.859	0.346	68	20	10151	2045	467	0.0186	61792	0.0178	2.474	0.058	2.474
Mycn	MA0104.2	Zipper-Type	Helix-Loop-Helix	vertebrates	11.104	0.699	37	51	6093	6103	95	0.00541	13335	0.0055	-0.512	0.058	-0.512
HNF1B	MA0153.1	Helix-Turn-Helix	Homeo	vertebrates	16.821	0.222	14	74	2728	9468	33	0.00226	4136	0.00205	1.912	0.054	1.912
znf143	MA0088.1	Zinc-coordinating	BetaBetaAlpha-zinc finger	vertebrates	17.541	0.53	4	84	1066	11130	4	0.000456	1163	0.000959	-6.853	0.046	-6.853
PPARG::RXRA	MA0065.2	Zinc-coordinating	Hormone-nuclear Receptor	vertebrates	11.663	0.547	24	64	4352	7844	41	0.0035	7701	0.00476	-7.687	0.038	-7.687
Foxa2	MA0047.2	Winged Helix-Turn-Helix	Forkhead	vertebrates	13.268	0.315	52	36	8246	3950	220	0.015	28126	0.0139	3.996	0.037	3.996
HNF1A	MA0046.1	Helix-Turn-Helix	Homeo	vertebrates	15.548	0.259	8	80	1882	10314	12	0.000957	2464	0.00142	-5.207	0.03	-5.207
Foxq1	MA0040.1	Winged Helix-Turn-Helix	Forkhead	vertebrates	14.07	0.202	31	57	5595	6601	96	0.00602	13030	0.00591	0.557	0.017	0.557
Foxd3	MA0041.1	Winged Helix-Turn-Helix	Forkhead	vertebrates	12.945	0.223	49	39	8074	4122	202	0.0138	28682	0.0142	-1.375	0.016	-1.375
PBX1	MA0070.1	Helix-Turn-Helix	Homeo	vertebrates	14.641	0.31	12	76	2708	9488	22	0.0015	3898	0.00193	-4.086	0.016	-4.086
Lhx3	MA0135.1	Helix-Turn-Helix	Homeo	vertebrates	16.354	0.131	18	70	3693	8503	50	0.0037	6845	0.00367	0.21	0.015	0.21
Pax6	MA0069.1	Helix-Turn-Helix	Homeo	vertebrates	13.798	0.432	2	86	834	11362	2	0.00016	928	0.000536	-6.864	0.015	-6.864
ELK1	MA0028.1	Winged Helix-Turn-Helix	Ets	vertebrates	8.812	0.568	59	29	9376	2820	257	0.0146	39015	0.0161	-4.836	0.013	-4.836
Esrrb	MA0141.1	Zinc-coordinating	Hormone-nuclear Receptor	vertebrates	12.806	0.524	44	44	7469	4727	120	0.0082	19453	0.00963	-6.121	0.013	-6.121
Pax5	MA0014.1	Helix-Turn-Helix	Homeo	vertebrates	12.432	0.575	2	86	915	11281	2	0.000228	1012	0.000835	-8.845	0.009	-8.845
ELK4	MA0076.1	Winged Helix-Turn-Helix	Ets	vertebrates	14.123	0.583	21	67	4564	7632	39	0.002	7162	0.00266	-5.383	0.002	-5.383
GABPA	MA0062.2	Winged Helix-Turn-Helix	Ets	vertebrates	13.335	0.647	36	52	6759	5437	79	0.00495	14867	0.00675	-9.197	0.002	-9.197
MIZF	MA0131.1	Zinc-coordinating	BetaBetaAlpha-zinc finger	vertebrates	13.197	0.61	3	85	1554	10642	3	0.000171	1796	0.000741	-8.819	0.001	-8.819
TP53	MA0106.1	Zinc-coordinating	Loop-Sheet-Helix	vertebrates	26.239	0.603	0	88	11	12185	0	0	11	9.07e-06	-1.658	0	-1.658
PPARG	MA0066.1	Zinc-coordinating	Hormone-nuclear Receptor	vertebrates	20.365	0.523	0	88	57	12139	0	0	57	4.7e-05	-3.047	0	-3.047
NR1H2::RXRA	MA0115.1	Zinc-coordinating	Hormone-nuclear Receptor	vertebrates	27.878	0.445	0	88	88	12108	0	0	89	6.24e-05	-3.461	0	-3.461
EWSR1-FLI1	MA0149.1	Winged Helix-Turn-Helix	Ets	vertebrates	32.871	0.554	0	88	155	12041	0	0	156	0.000116	-4.62	0	-4.62

## Sheet: S5 Table
Lists of genes that are differentially expressed between CAST and C57 in either F0 or F1 hybrids.
F0_Control_PFC	F1_Control_PFC	F0_Control_AMY	F1_Control_AMY	F0_Defeat_PFC	F1_Defeat_PFC
ENSMUSG00000024335	ENSMUSG00000096054	ENSMUSG00000021179	ENSMUSG00000096054	ENSMUSG00000096054	ENSMUSG00000096054
ENSMUSG00000096054	ENSMUSG00000021179	ENSMUSG00000021392	ENSMUSG00000041889	ENSMUSG00000021179	ENSMUSG00000021179
ENSMUSG00000021179	ENSMUSG00000058979	ENSMUSG00000027333	ENSMUSG00000085586	ENSMUSG00000021392	ENSMUSG00000041889
ENSMUSG00000041889	ENSMUSG00000041889	ENSMUSG00000085586	ENSMUSG00000030786	ENSMUSG00000027333	ENSMUSG00000085586
ENSMUSG00000085586	ENSMUSG00000085586	ENSMUSG00000030786	ENSMUSG00000015002	ENSMUSG00000085586	ENSMUSG00000030786
ENSMUSG00000030786	ENSMUSG00000025872	ENSMUSG00000026307	ENSMUSG00000042797	ENSMUSG00000030786	ENSMUSG00000015002
ENSMUSG00000029608	ENSMUSG00000015002	ENSMUSG00000020152	ENSMUSG00000021287	ENSMUSG00000056342	ENSMUSG00000021287
ENSMUSG00000020152	ENSMUSG00000021287	ENSMUSG00000090063	ENSMUSG00000079419	ENSMUSG00000029608	ENSMUSG00000079419
ENSMUSG00000021368	ENSMUSG00000079419	ENSMUSG00000091475	ENSMUSG00000041241	ENSMUSG00000079419	ENSMUSG00000041241
ENSMUSG00000090063	ENSMUSG00000021368	ENSMUSG00000051278	ENSMUSG00000090063	ENSMUSG00000026307	ENSMUSG00000021368
ENSMUSG00000091475	ENSMUSG00000090063	ENSMUSG00000046876	ENSMUSG00000091475	ENSMUSG00000020152	ENSMUSG00000090063
ENSMUSG00000024524	ENSMUSG00000024403	ENSMUSG00000003477	ENSMUSG00000033439	ENSMUSG00000041241	ENSMUSG00000024403
ENSMUSG00000033439	ENSMUSG00000091475	ENSMUSG00000024940	ENSMUSG00000057715	ENSMUSG00000021368	ENSMUSG00000091475
ENSMUSG00000057715	ENSMUSG00000033439	ENSMUSG00000026577	ENSMUSG00000051278	ENSMUSG00000090063	ENSMUSG00000033439
ENSMUSG00000097248	ENSMUSG00000057715	ENSMUSG00000034165	ENSMUSG00000022594	ENSMUSG00000078812	ENSMUSG00000057715
ENSMUSG00000051278	ENSMUSG00000097248	ENSMUSG00000027490	ENSMUSG00000041577	ENSMUSG00000024403	ENSMUSG00000097248
ENSMUSG00000022594	ENSMUSG00000039671	ENSMUSG00000048603	ENSMUSG00000074646	ENSMUSG00000091475	ENSMUSG00000039671
ENSMUSG00000041577	ENSMUSG00000051278	ENSMUSG00000038323	ENSMUSG00000003477	ENSMUSG00000001053	ENSMUSG00000051278
ENSMUSG00000047021	ENSMUSG00000041577	ENSMUSG00000023921	ENSMUSG00000025154	ENSMUSG00000030374	ENSMUSG00000041577
ENSMUSG00000026577	ENSMUSG00000003477	ENSMUSG00000029918	ENSMUSG00000022212	ENSMUSG00000034297	ENSMUSG00000074646
ENSMUSG00000034639	ENSMUSG00000025154	ENSMUSG00000030921	ENSMUSG00000024940	ENSMUSG00000036199	ENSMUSG00000003477
ENSMUSG00000027490	ENSMUSG00000022212	ENSMUSG00000033147	ENSMUSG00000039395	ENSMUSG00000097248	ENSMUSG00000025154
ENSMUSG00000097039	ENSMUSG00000021866	ENSMUSG00000020516	ENSMUSG00000047021	ENSMUSG00000039671	ENSMUSG00000022212
ENSMUSG00000005107	ENSMUSG00000030754	ENSMUSG00000025484	ENSMUSG00000020032	ENSMUSG00000051278	ENSMUSG00000002957
ENSMUSG00000048603	ENSMUSG00000047021	ENSMUSG00000025978	ENSMUSG00000033186	ENSMUSG00000022594	ENSMUSG00000021866
ENSMUSG00000038323	ENSMUSG00000033186	ENSMUSG00000037251	ENSMUSG00000026577	ENSMUSG00000041577	ENSMUSG00000030754
ENSMUSG00000023921	ENSMUSG00000034165	ENSMUSG00000027940	ENSMUSG00000034639	ENSMUSG00000003477	ENSMUSG00000042659
ENSMUSG00000029918	ENSMUSG00000034639	ENSMUSG00000022811	ENSMUSG00000097548	ENSMUSG00000024940	ENSMUSG00000039395
ENSMUSG00000030921	ENSMUSG00000097548	ENSMUSG00000048280	ENSMUSG00000097039	ENSMUSG00000047021	ENSMUSG00000047021
ENSMUSG00000030934	ENSMUSG00000097039	ENSMUSG00000032860	ENSMUSG00000048603	ENSMUSG00000020032	ENSMUSG00000027997
ENSMUSG00000040740	ENSMUSG00000005107	ENSMUSG00000039114	ENSMUSG00000038323	ENSMUSG00000026577	ENSMUSG00000033186
ENSMUSG00000033147	ENSMUSG00000048603	ENSMUSG00000030606	ENSMUSG00000023921	ENSMUSG00000034165	ENSMUSG00000026577
ENSMUSG00000025484	ENSMUSG00000038323	ENSMUSG00000026004	ENSMUSG00000029918	ENSMUSG00000034639	ENSMUSG00000034165
ENSMUSG00000023971	ENSMUSG00000023921	ENSMUSG00000059423	ENSMUSG00000030934	ENSMUSG00000005107	ENSMUSG00000034639
ENSMUSG00000036854	ENSMUSG00000029918	ENSMUSG00000028879	ENSMUSG00000032059	ENSMUSG00000048603	ENSMUSG00000097548
ENSMUSG00000025978	ENSMUSG00000030921	ENSMUSG00000040867	ENSMUSG00000034218	ENSMUSG00000038323	ENSMUSG00000097039
ENSMUSG00000027947	ENSMUSG00000030934	ENSMUSG00000025939	ENSMUSG00000040740	ENSMUSG00000023921	ENSMUSG00000005107
ENSMUSG00000037251	ENSMUSG00000034218	ENSMUSG00000026944	ENSMUSG00000033147	ENSMUSG00000029918	ENSMUSG00000048603
ENSMUSG00000000214	ENSMUSG00000009739	ENSMUSG00000040254	ENSMUSG00000009739	ENSMUSG00000030921	ENSMUSG00000038323
ENSMUSG00000004609	ENSMUSG00000025484	ENSMUSG00000023991	ENSMUSG00000025484	ENSMUSG00000040740	ENSMUSG00000023921
ENSMUSG00000027940	ENSMUSG00000037266	ENSMUSG00000091898	ENSMUSG00000024793	ENSMUSG00000028785	ENSMUSG00000029918
ENSMUSG00000037344	ENSMUSG00000085067	ENSMUSG00000029817	ENSMUSG00000036854	ENSMUSG00000097333	ENSMUSG00000030921
ENSMUSG00000022560	ENSMUSG00000024793	ENSMUSG00000036875	ENSMUSG00000025978	ENSMUSG00000032171	ENSMUSG00000030934
ENSMUSG00000063488	ENSMUSG00000036854	ENSMUSG00000031980	ENSMUSG00000037251	ENSMUSG00000024793	ENSMUSG00000034218
ENSMUSG00000048280	ENSMUSG00000025978	ENSMUSG00000030847	ENSMUSG00000000214	ENSMUSG00000036854	ENSMUSG00000033147
ENSMUSG00000032860	ENSMUSG00000037251	ENSMUSG00000039058	ENSMUSG00000027940	ENSMUSG00000025978	ENSMUSG00000009739
ENSMUSG00000041440	ENSMUSG00000051890	ENSMUSG00000031837	ENSMUSG00000028034	ENSMUSG00000028821	ENSMUSG00000049488
ENSMUSG00000002477	ENSMUSG00000027940	ENSMUSG00000027599	ENSMUSG00000037344	ENSMUSG00000037251	ENSMUSG00000025484
ENSMUSG00000030606	ENSMUSG00000037344	ENSMUSG00000000884	ENSMUSG00000042447	ENSMUSG00000004609	ENSMUSG00000037266
ENSMUSG00000019232	ENSMUSG00000022560	ENSMUSG00000050423	ENSMUSG00000079671	ENSMUSG00000027940	ENSMUSG00000085067
ENSMUSG00000026004	ENSMUSG00000033416	ENSMUSG00000030495	ENSMUSG00000089917	ENSMUSG00000037344	ENSMUSG00000024793
ENSMUSG00000086472	ENSMUSG00000063488	ENSMUSG00000067274	ENSMUSG00000022560	ENSMUSG00000055421	ENSMUSG00000036854
ENSMUSG00000059423	ENSMUSG00000048280	ENSMUSG00000033953	ENSMUSG00000063488	ENSMUSG00000022811	ENSMUSG00000025978
ENSMUSG00000032547	ENSMUSG00000006464	ENSMUSG00000043895	ENSMUSG00000048280	ENSMUSG00000033416	ENSMUSG00000037251
ENSMUSG00000032572	ENSMUSG00000041440	ENSMUSG00000002897	ENSMUSG00000041440	ENSMUSG00000048280	ENSMUSG00000051890
ENSMUSG00000030691	ENSMUSG00000017801	ENSMUSG00000005357	ENSMUSG00000017801	ENSMUSG00000032860	ENSMUSG00000027940
ENSMUSG00000035258	ENSMUSG00000019232	ENSMUSG00000033488	ENSMUSG00000019232	ENSMUSG00000002477	ENSMUSG00000028034
ENSMUSG00000025877	ENSMUSG00000026004	ENSMUSG00000023886	ENSMUSG00000026004	ENSMUSG00000017801	ENSMUSG00000037344
ENSMUSG00000028884	ENSMUSG00000086472	ENSMUSG00000040711	ENSMUSG00000086472	ENSMUSG00000019232	ENSMUSG00000042447
ENSMUSG00000023991	ENSMUSG00000059423	ENSMUSG00000056938	ENSMUSG00000059423	ENSMUSG00000026004	ENSMUSG00000022560
ENSMUSG00000029832	ENSMUSG00000032547	ENSMUSG00000021702	ENSMUSG00000026315	ENSMUSG00000075043	ENSMUSG00000022811
ENSMUSG00000009470	ENSMUSG00000025135	ENSMUSG00000038539	ENSMUSG00000035258	ENSMUSG00000059423	ENSMUSG00000033416
ENSMUSG00000044534	ENSMUSG00000032572	ENSMUSG00000033793	ENSMUSG00000028884	ENSMUSG00000026315	ENSMUSG00000048280
ENSMUSG00000026208	ENSMUSG00000035258	ENSMUSG00000020793	ENSMUSG00000037784	ENSMUSG00000032547	ENSMUSG00000006464
ENSMUSG00000063646	ENSMUSG00000028884	ENSMUSG00000039096	ENSMUSG00000024789	ENSMUSG00000030264	ENSMUSG00000041440
ENSMUSG00000085438	ENSMUSG00000040254	ENSMUSG00000048376	ENSMUSG00000022194	ENSMUSG00000025135	ENSMUSG00000017801
ENSMUSG00000028865	ENSMUSG00000036275	ENSMUSG00000004415	ENSMUSG00000036275	ENSMUSG00000019883	ENSMUSG00000019232
ENSMUSG00000039058	ENSMUSG00000037822	ENSMUSG00000038292	ENSMUSG00000037822	ENSMUSG00000032572	ENSMUSG00000086472
ENSMUSG00000031837	ENSMUSG00000091898	ENSMUSG00000003380	ENSMUSG00000091898	ENSMUSG00000040867	ENSMUSG00000059423
ENSMUSG00000028756	ENSMUSG00000047658	ENSMUSG00000030731	ENSMUSG00000003752	ENSMUSG00000028884	ENSMUSG00000032547
ENSMUSG00000097397	ENSMUSG00000029817	ENSMUSG00000019966	ENSMUSG00000073422	ENSMUSG00000023991	ENSMUSG00000035258
ENSMUSG00000027599	ENSMUSG00000002396	ENSMUSG00000045761	ENSMUSG00000036875	ENSMUSG00000029832	ENSMUSG00000026566
ENSMUSG00000027245	ENSMUSG00000009470	ENSMUSG00000046318	ENSMUSG00000028865	ENSMUSG00000044534	ENSMUSG00000028884
ENSMUSG00000000884	ENSMUSG00000003752	ENSMUSG00000027692	ENSMUSG00000039058	ENSMUSG00000003752	ENSMUSG00000022194
ENSMUSG00000020271	ENSMUSG00000063646	ENSMUSG00000081974	ENSMUSG00000026849	ENSMUSG00000063646	ENSMUSG00000029832
ENSMUSG00000050423	ENSMUSG00000032815	ENSMUSG00000022722	ENSMUSG00000059974	ENSMUSG00000032815	ENSMUSG00000036275
ENSMUSG00000071253	ENSMUSG00000036875	ENSMUSG00000032523	ENSMUSG00000051515	ENSMUSG00000036875	ENSMUSG00000037822
ENSMUSG00000033327	ENSMUSG00000028865	ENSMUSG00000020935	ENSMUSG00000097397	ENSMUSG00000097397	ENSMUSG00000091898
ENSMUSG00000062960	ENSMUSG00000026849	ENSMUSG00000026883	ENSMUSG00000034667	ENSMUSG00000027599	ENSMUSG00000047658
ENSMUSG00000030495	ENSMUSG00000051515	ENSMUSG00000024581	ENSMUSG00000070315	ENSMUSG00000000884	ENSMUSG00000029817
ENSMUSG00000067274	ENSMUSG00000028756	ENSMUSG00000078794	ENSMUSG00000027599	ENSMUSG00000039983	ENSMUSG00000002396
ENSMUSG00000043895	ENSMUSG00000097397	ENSMUSG00000022228	ENSMUSG00000024097	ENSMUSG00000085030	ENSMUSG00000009470
ENSMUSG00000005357	ENSMUSG00000070315	ENSMUSG00000023495	ENSMUSG00000028078	ENSMUSG00000046792	ENSMUSG00000044534
ENSMUSG00000025586	ENSMUSG00000027599	ENSMUSG00000019715	ENSMUSG00000000884	ENSMUSG00000050423	ENSMUSG00000003752
ENSMUSG00000033488	ENSMUSG00000024097	ENSMUSG00000024725	ENSMUSG00000052533	ENSMUSG00000033327	ENSMUSG00000063646
ENSMUSG00000056938	ENSMUSG00000000884	ENSMUSG00000097929	ENSMUSG00000050423	ENSMUSG00000062960	ENSMUSG00000032815
ENSMUSG00000097305	ENSMUSG00000052533	ENSMUSG00000061298	ENSMUSG00000071253	ENSMUSG00000030495	ENSMUSG00000036875
ENSMUSG00000021702	ENSMUSG00000050423	ENSMUSG00000022558	ENSMUSG00000033327	ENSMUSG00000067274	ENSMUSG00000028865
ENSMUSG00000038539	ENSMUSG00000033327	ENSMUSG00000064036	ENSMUSG00000067274	ENSMUSG00000005357	ENSMUSG00000032936
ENSMUSG00000044066	ENSMUSG00000067274	ENSMUSG00000019899	ENSMUSG00000002897	ENSMUSG00000021112	ENSMUSG00000026849
ENSMUSG00000020793	ENSMUSG00000002897	ENSMUSG00000037474	ENSMUSG00000033488	ENSMUSG00000033488	ENSMUSG00000051515
ENSMUSG00000039096	ENSMUSG00000033488	ENSMUSG00000026641	ENSMUSG00000044361	ENSMUSG00000075227	ENSMUSG00000028756
ENSMUSG00000024213	ENSMUSG00000023886	ENSMUSG00000038775	ENSMUSG00000023886	ENSMUSG00000030199	ENSMUSG00000097397
ENSMUSG00000048376	ENSMUSG00000001380	ENSMUSG00000024670	ENSMUSG00000040711	ENSMUSG00000056938	ENSMUSG00000034667
ENSMUSG00000002111	ENSMUSG00000001305	ENSMUSG00000070003	ENSMUSG00000001305	ENSMUSG00000038539	ENSMUSG00000027599
ENSMUSG00000004415	ENSMUSG00000056938	ENSMUSG00000020471	ENSMUSG00000030199	ENSMUSG00000020793	ENSMUSG00000086291
ENSMUSG00000038292	ENSMUSG00000021702	ENSMUSG00000061702	ENSMUSG00000032932	ENSMUSG00000039096	ENSMUSG00000024097
ENSMUSG00000041594	ENSMUSG00000038539	ENSMUSG00000004364	ENSMUSG00000056938	ENSMUSG00000004415	ENSMUSG00000000884
ENSMUSG00000048120	ENSMUSG00000024387	ENSMUSG00000067879	ENSMUSG00000021702	ENSMUSG00000038292	ENSMUSG00000052533
ENSMUSG00000042064	ENSMUSG00000048332	ENSMUSG00000072847	ENSMUSG00000038539	ENSMUSG00000041594	ENSMUSG00000003848
ENSMUSG00000030731	ENSMUSG00000044066	ENSMUSG00000033060	ENSMUSG00000044066	ENSMUSG00000048120	ENSMUSG00000050423
ENSMUSG00000046318	ENSMUSG00000020793	ENSMUSG00000015013	ENSMUSG00000020793	ENSMUSG00000003380	ENSMUSG00000071253
ENSMUSG00000064145	ENSMUSG00000031523	ENSMUSG00000039648	ENSMUSG00000039096	ENSMUSG00000097583	ENSMUSG00000033327
ENSMUSG00000037816	ENSMUSG00000039096	ENSMUSG00000025407	ENSMUSG00000024213	ENSMUSG00000021244	ENSMUSG00000067274
ENSMUSG00000091387	ENSMUSG00000024213	ENSMUSG00000024019	ENSMUSG00000040139	ENSMUSG00000030731	ENSMUSG00000002897
ENSMUSG00000021363	ENSMUSG00000048376	ENSMUSG00000028223	ENSMUSG00000048376	ENSMUSG00000046318	ENSMUSG00000005357
ENSMUSG00000024269	ENSMUSG00000022362	ENSMUSG00000004127	ENSMUSG00000022362	ENSMUSG00000027692	ENSMUSG00000033488
ENSMUSG00000032523	ENSMUSG00000004415	ENSMUSG00000079445	ENSMUSG00000004415	ENSMUSG00000018821	ENSMUSG00000023886
ENSMUSG00000019715	ENSMUSG00000038292	ENSMUSG00000020953	ENSMUSG00000038292	ENSMUSG00000064145	ENSMUSG00000001380
ENSMUSG00000090841	ENSMUSG00000097583	ENSMUSG00000037971	ENSMUSG00000030731	ENSMUSG00000037816	ENSMUSG00000040225
ENSMUSG00000027435	ENSMUSG00000042064	ENSMUSG00000073155	ENSMUSG00000039239	ENSMUSG00000021363	ENSMUSG00000001305
ENSMUSG00000061298	ENSMUSG00000030731	ENSMUSG00000033434	ENSMUSG00000046318	ENSMUSG00000032523	ENSMUSG00000032932
ENSMUSG00000029468	ENSMUSG00000046318	ENSMUSG00000042408	ENSMUSG00000037816	ENSMUSG00000020935	ENSMUSG00000056938
ENSMUSG00000064036	ENSMUSG00000027692	ENSMUSG00000021987	ENSMUSG00000081974	ENSMUSG00000033854	ENSMUSG00000037993
ENSMUSG00000019899	ENSMUSG00000037816	ENSMUSG00000020629	ENSMUSG00000086851	ENSMUSG00000026443	ENSMUSG00000021702
ENSMUSG00000045573	ENSMUSG00000081974	ENSMUSG00000005514	ENSMUSG00000029283	ENSMUSG00000078794	ENSMUSG00000038539
ENSMUSG00000074661	ENSMUSG00000021363	ENSMUSG00000074635	ENSMUSG00000091387	ENSMUSG00000023495	ENSMUSG00000048332
ENSMUSG00000026641	ENSMUSG00000048878	ENSMUSG00000003948	ENSMUSG00000024269	ENSMUSG00000019715	ENSMUSG00000044066
ENSMUSG00000078451	ENSMUSG00000024269	ENSMUSG00000016179	ENSMUSG00000032523	ENSMUSG00000090841	ENSMUSG00000020793
ENSMUSG00000038775	ENSMUSG00000032523	ENSMUSG00000037108	ENSMUSG00000021728	ENSMUSG00000027435	ENSMUSG00000031523
ENSMUSG00000031987	ENSMUSG00000053158	ENSMUSG00000023232	ENSMUSG00000019715	ENSMUSG00000030064	ENSMUSG00000039096
ENSMUSG00000024670	ENSMUSG00000021728	ENSMUSG00000020811	ENSMUSG00000090841	ENSMUSG00000061298	ENSMUSG00000024213
ENSMUSG00000070003	ENSMUSG00000053963	ENSMUSG00000087334	ENSMUSG00000024725	ENSMUSG00000022558	ENSMUSG00000022362
ENSMUSG00000020471	ENSMUSG00000019715	ENSMUSG00000042444	ENSMUSG00000011256	ENSMUSG00000039844	ENSMUSG00000004415
ENSMUSG00000061702	ENSMUSG00000090841	ENSMUSG00000036943	ENSMUSG00000027318	ENSMUSG00000029468	ENSMUSG00000038292
ENSMUSG00000025212	ENSMUSG00000024725	ENSMUSG00000024146	ENSMUSG00000061298	ENSMUSG00000064036	ENSMUSG00000048120
ENSMUSG00000067879	ENSMUSG00000005102	ENSMUSG00000066892	ENSMUSG00000039844	ENSMUSG00000019899	ENSMUSG00000028603
ENSMUSG00000097338	ENSMUSG00000011256	ENSMUSG00000032452	ENSMUSG00000092118	ENSMUSG00000025816	ENSMUSG00000030731
ENSMUSG00000027316	ENSMUSG00000027318	ENSMUSG00000040584	ENSMUSG00000019899	ENSMUSG00000074661	ENSMUSG00000046318
ENSMUSG00000072847	ENSMUSG00000061298	ENSMUSG00000091586	ENSMUSG00000027187	ENSMUSG00000026641	ENSMUSG00000037816
ENSMUSG00000015013	ENSMUSG00000039844	ENSMUSG00000041695	ENSMUSG00000045302	ENSMUSG00000078451	ENSMUSG00000081974
ENSMUSG00000039648	ENSMUSG00000092118	ENSMUSG00000053646	ENSMUSG00000074661	ENSMUSG00000038775	ENSMUSG00000086851
ENSMUSG00000025407	ENSMUSG00000019899	ENSMUSG00000011752	ENSMUSG00000027746	ENSMUSG00000024670	ENSMUSG00000029283
ENSMUSG00000026618	ENSMUSG00000045302	ENSMUSG00000037463	ENSMUSG00000026641	ENSMUSG00000032902	ENSMUSG00000091387
ENSMUSG00000040370	ENSMUSG00000037474	ENSMUSG00000087479	ENSMUSG00000078451	ENSMUSG00000070003	ENSMUSG00000021363
ENSMUSG00000075470	ENSMUSG00000027746	ENSMUSG00000049553	ENSMUSG00000038775	ENSMUSG00000020471	ENSMUSG00000024269
ENSMUSG00000062373	ENSMUSG00000049577	ENSMUSG00000042066	ENSMUSG00000021767	ENSMUSG00000061702	ENSMUSG00000032523
ENSMUSG00000004127	ENSMUSG00000026641	ENSMUSG00000024892	ENSMUSG00000024670	ENSMUSG00000004364	ENSMUSG00000029486
ENSMUSG00000041215	ENSMUSG00000078451	ENSMUSG00000025086	ENSMUSG00000001416	ENSMUSG00000078695	ENSMUSG00000022911
ENSMUSG00000041548	ENSMUSG00000038775	ENSMUSG00000026761	ENSMUSG00000070003	ENSMUSG00000067879	ENSMUSG00000021728
ENSMUSG00000020953	ENSMUSG00000042401	ENSMUSG00000032557	ENSMUSG00000025212	ENSMUSG00000027316	ENSMUSG00000026443
ENSMUSG00000037971	ENSMUSG00000031987	ENSMUSG00000058145	ENSMUSG00000060121	ENSMUSG00000072847	ENSMUSG00000053963
ENSMUSG00000034209	ENSMUSG00000024670	ENSMUSG00000035561	ENSMUSG00000031970	ENSMUSG00000015013	ENSMUSG00000019715
ENSMUSG00000073155	ENSMUSG00000027424	ENSMUSG00000040701	ENSMUSG00000078695	ENSMUSG00000039648	ENSMUSG00000090841
ENSMUSG00000033434	ENSMUSG00000070003	ENSMUSG00000002105	ENSMUSG00000067879	ENSMUSG00000025407	ENSMUSG00000068115
ENSMUSG00000042408	ENSMUSG00000061702	ENSMUSG00000054115	ENSMUSG00000027316	ENSMUSG00000024019	ENSMUSG00000005102
ENSMUSG00000042540	ENSMUSG00000025212	ENSMUSG00000003934	ENSMUSG00000072847	ENSMUSG00000026618	ENSMUSG00000045725
ENSMUSG00000021987	ENSMUSG00000060121	ENSMUSG00000071112	ENSMUSG00000015013	ENSMUSG00000028223	ENSMUSG00000027318
ENSMUSG00000040459	ENSMUSG00000031970	ENSMUSG00000028518	ENSMUSG00000024019	ENSMUSG00000075470	ENSMUSG00000061298
ENSMUSG00000020629	ENSMUSG00000078695	ENSMUSG00000059939	ENSMUSG00000026618	ENSMUSG00000051054	ENSMUSG00000039844
ENSMUSG00000057411	ENSMUSG00000067879	ENSMUSG00000021032	ENSMUSG00000040370	ENSMUSG00000062373	ENSMUSG00000092118
ENSMUSG00000079022	ENSMUSG00000027316	ENSMUSG00000024963	ENSMUSG00000028223	ENSMUSG00000004127	ENSMUSG00000019899
ENSMUSG00000030905	ENSMUSG00000072847	ENSMUSG00000036764	ENSMUSG00000075470	ENSMUSG00000041215	ENSMUSG00000045573
ENSMUSG00000028539	ENSMUSG00000015013	ENSMUSG00000052889	ENSMUSG00000069208	ENSMUSG00000041548	ENSMUSG00000045302
ENSMUSG00000020811	ENSMUSG00000039648	ENSMUSG00000041309	ENSMUSG00000029061	ENSMUSG00000030287	ENSMUSG00000037474
ENSMUSG00000087334	ENSMUSG00000024019	ENSMUSG00000029657	ENSMUSG00000062373	ENSMUSG00000020953	ENSMUSG00000027746
ENSMUSG00000042444	ENSMUSG00000026618	ENSMUSG00000022091	ENSMUSG00000004127	ENSMUSG00000037971	ENSMUSG00000029860
ENSMUSG00000019124	ENSMUSG00000040370	ENSMUSG00000025220	ENSMUSG00000029446	ENSMUSG00000038205	ENSMUSG00000049577
ENSMUSG00000036943	ENSMUSG00000028223	ENSMUSG00000040479	ENSMUSG00000041548	ENSMUSG00000034209	ENSMUSG00000026641
ENSMUSG00000052040	ENSMUSG00000075470	ENSMUSG00000019943	ENSMUSG00000020953	ENSMUSG00000073155	ENSMUSG00000078451
ENSMUSG00000078808	ENSMUSG00000069208	ENSMUSG00000042216	ENSMUSG00000037971	ENSMUSG00000033434	ENSMUSG00000038775
ENSMUSG00000050192	ENSMUSG00000004127	ENSMUSG00000018920	ENSMUSG00000073155	ENSMUSG00000042408	ENSMUSG00000042401
ENSMUSG00000030088	ENSMUSG00000029446	ENSMUSG00000026159	ENSMUSG00000033434	ENSMUSG00000042540	ENSMUSG00000031987
ENSMUSG00000006215	ENSMUSG00000041548	ENSMUSG00000040297	ENSMUSG00000042408	ENSMUSG00000021987	ENSMUSG00000024670
ENSMUSG00000021760	ENSMUSG00000020953	ENSMUSG00000071654	ENSMUSG00000021987	ENSMUSG00000020629	ENSMUSG00000070003
ENSMUSG00000037601	ENSMUSG00000037971	ENSMUSG00000036560	ENSMUSG00000020629	ENSMUSG00000007944	ENSMUSG00000061702
ENSMUSG00000066892	ENSMUSG00000073155	ENSMUSG00000001039	ENSMUSG00000005514	ENSMUSG00000067872	ENSMUSG00000025212
ENSMUSG00000040584	ENSMUSG00000033434	ENSMUSG00000049744	ENSMUSG00000074635	ENSMUSG00000005514	ENSMUSG00000060121
ENSMUSG00000042510	ENSMUSG00000042408	ENSMUSG00000026155	ENSMUSG00000057411	ENSMUSG00000074635	ENSMUSG00000031970
ENSMUSG00000008348	ENSMUSG00000042540	ENSMUSG00000035310	ENSMUSG00000002341	ENSMUSG00000079022	ENSMUSG00000078695
ENSMUSG00000053646	ENSMUSG00000021987	ENSMUSG00000051359	ENSMUSG00000024053	ENSMUSG00000026339	ENSMUSG00000067879
ENSMUSG00000027401	ENSMUSG00000020629	ENSMUSG00000058486	ENSMUSG00000030842	ENSMUSG00000030905	ENSMUSG00000097338
ENSMUSG00000024958	ENSMUSG00000005514	ENSMUSG00000010362	ENSMUSG00000028539	ENSMUSG00000030842	ENSMUSG00000027316
ENSMUSG00000011752	ENSMUSG00000074635	ENSMUSG00000020134	ENSMUSG00000016179	ENSMUSG00000028539	ENSMUSG00000072847
ENSMUSG00000037463	ENSMUSG00000003948	ENSMUSG00000040511	ENSMUSG00000057914	ENSMUSG00000055862	ENSMUSG00000015013
ENSMUSG00000010554	ENSMUSG00000057411	ENSMUSG00000068299	ENSMUSG00000023232	ENSMUSG00000028969	ENSMUSG00000039648
ENSMUSG00000022758	ENSMUSG00000079022	ENSMUSG00000042660	ENSMUSG00000020811	ENSMUSG00000048142	ENSMUSG00000024019
ENSMUSG00000087479	ENSMUSG00000026339	ENSMUSG00000035126	ENSMUSG00000087334	ENSMUSG00000057914	ENSMUSG00000026618
ENSMUSG00000086401	ENSMUSG00000030842	ENSMUSG00000042097	ENSMUSG00000042444	ENSMUSG00000023232	ENSMUSG00000040370
ENSMUSG00000049553	ENSMUSG00000028539	ENSMUSG00000054252	ENSMUSG00000056529	ENSMUSG00000087334	ENSMUSG00000050608
ENSMUSG00000042066	ENSMUSG00000051721	ENSMUSG00000062604	ENSMUSG00000036943	ENSMUSG00000042444	ENSMUSG00000028223
ENSMUSG00000025086	ENSMUSG00000020255	ENSMUSG00000025511	ENSMUSG00000052040	ENSMUSG00000019124	ENSMUSG00000075470
ENSMUSG00000030335	ENSMUSG00000097820	ENSMUSG00000036278	ENSMUSG00000024146	ENSMUSG00000036943	ENSMUSG00000069208
ENSMUSG00000058145	ENSMUSG00000023232	ENSMUSG00000045589	ENSMUSG00000078808	ENSMUSG00000052040	ENSMUSG00000062373
ENSMUSG00000035561	ENSMUSG00000020811	ENSMUSG00000031660	ENSMUSG00000050192	ENSMUSG00000006215	ENSMUSG00000004127
ENSMUSG00000040701	ENSMUSG00000087334	ENSMUSG00000060288	ENSMUSG00000092242	ENSMUSG00000021760	ENSMUSG00000097577
ENSMUSG00000019726	ENSMUSG00000042444	ENSMUSG00000033373	ENSMUSG00000030088	ENSMUSG00000039824	ENSMUSG00000029446
ENSMUSG00000029101	ENSMUSG00000019124	ENSMUSG00000027091	ENSMUSG00000006215	ENSMUSG00000066892	ENSMUSG00000041548
ENSMUSG00000071112	ENSMUSG00000056529	ENSMUSG00000029454	ENSMUSG00000041506	ENSMUSG00000021504	ENSMUSG00000032436
ENSMUSG00000059939	ENSMUSG00000036943	ENSMUSG00000016503	ENSMUSG00000037601	ENSMUSG00000026688	ENSMUSG00000020953
ENSMUSG00000040006	ENSMUSG00000052040	ENSMUSG00000049932	ENSMUSG00000026688	ENSMUSG00000059995	ENSMUSG00000037971
ENSMUSG00000069631	ENSMUSG00000024146	ENSMUSG00000037419	ENSMUSG00000026825	ENSMUSG00000042510	ENSMUSG00000042684
ENSMUSG00000033444	ENSMUSG00000050192	ENSMUSG00000032017	ENSMUSG00000026249	ENSMUSG00000008348	ENSMUSG00000038205
ENSMUSG00000036764	ENSMUSG00000044139	ENSMUSG00000059070	ENSMUSG00000042510	ENSMUSG00000027401	ENSMUSG00000034209
ENSMUSG00000026764	ENSMUSG00000030088	ENSMUSG00000015112	ENSMUSG00000008348	ENSMUSG00000045790	ENSMUSG00000028899
ENSMUSG00000071343	ENSMUSG00000006215	ENSMUSG00000028341	ENSMUSG00000027401	ENSMUSG00000022201	ENSMUSG00000073155
ENSMUSG00000029657	ENSMUSG00000021760	ENSMUSG00000045106	ENSMUSG00000045790	ENSMUSG00000011752	ENSMUSG00000033434
ENSMUSG00000066705	ENSMUSG00000041506	ENSMUSG00000053398	ENSMUSG00000022201	ENSMUSG00000034758	ENSMUSG00000042408
ENSMUSG00000025220	ENSMUSG00000037601	ENSMUSG00000028364	ENSMUSG00000011752	ENSMUSG00000003847	ENSMUSG00000042540
ENSMUSG00000090235	ENSMUSG00000026688	ENSMUSG00000022783	ENSMUSG00000037463	ENSMUSG00000037463	ENSMUSG00000021987
ENSMUSG00000086693	ENSMUSG00000026825	ENSMUSG00000087178	ENSMUSG00000010554	ENSMUSG00000022758	ENSMUSG00000020629
ENSMUSG00000000167	ENSMUSG00000042510	ENSMUSG00000040752	ENSMUSG00000022758	ENSMUSG00000087479	ENSMUSG00000005514
ENSMUSG00000042216	ENSMUSG00000008348	ENSMUSG00000040797	ENSMUSG00000087479	ENSMUSG00000042066	ENSMUSG00000003948
ENSMUSG00000018920	ENSMUSG00000045790	ENSMUSG00000024294	ENSMUSG00000049553	ENSMUSG00000006362	ENSMUSG00000057411
ENSMUSG00000026159	ENSMUSG00000022201	ENSMUSG00000025940	ENSMUSG00000042066	ENSMUSG00000025086	ENSMUSG00000079022
ENSMUSG00000026031	ENSMUSG00000011752	ENSMUSG00000078143	ENSMUSG00000025086	ENSMUSG00000026761	ENSMUSG00000026339
ENSMUSG00000071654	ENSMUSG00000062098	ENSMUSG00000003279	ENSMUSG00000032557	ENSMUSG00000032557	ENSMUSG00000030842
ENSMUSG00000036560	ENSMUSG00000037463	ENSMUSG00000052516	ENSMUSG00000030335	ENSMUSG00000058145	ENSMUSG00000028539
ENSMUSG00000041775	ENSMUSG00000010554	ENSMUSG00000001248	ENSMUSG00000058145	ENSMUSG00000035561	ENSMUSG00000051721
ENSMUSG00000001039	ENSMUSG00000022758	ENSMUSG00000005566	ENSMUSG00000035561	ENSMUSG00000040701	ENSMUSG00000057914
ENSMUSG00000027546	ENSMUSG00000087479	ENSMUSG00000028550	ENSMUSG00000019726	ENSMUSG00000001100	ENSMUSG00000020255
ENSMUSG00000053263	ENSMUSG00000025086	ENSMUSG00000036057	ENSMUSG00000054115	ENSMUSG00000002105	ENSMUSG00000097820
ENSMUSG00000051359	ENSMUSG00000032557	ENSMUSG00000029528	ENSMUSG00000022412	ENSMUSG00000054115	ENSMUSG00000023232
ENSMUSG00000010362	ENSMUSG00000030335	ENSMUSG00000038845	ENSMUSG00000071112	ENSMUSG00000029101	ENSMUSG00000020811
ENSMUSG00000040511	ENSMUSG00000058145	ENSMUSG00000057551	ENSMUSG00000059939	ENSMUSG00000033306	ENSMUSG00000087334
ENSMUSG00000068299	ENSMUSG00000035561	ENSMUSG00000032513	ENSMUSG00000021032	ENSMUSG00000071112	ENSMUSG00000042444
ENSMUSG00000042660	ENSMUSG00000019726	ENSMUSG00000033031	ENSMUSG00000040006	ENSMUSG00000059939	ENSMUSG00000019124
ENSMUSG00000042500	ENSMUSG00000054115	ENSMUSG00000027011	ENSMUSG00000027200	ENSMUSG00000040006	ENSMUSG00000056529
ENSMUSG00000035126	ENSMUSG00000022412	ENSMUSG00000023345	ENSMUSG00000033444	ENSMUSG00000069631	ENSMUSG00000036943
ENSMUSG00000031756	ENSMUSG00000071112	ENSMUSG00000054452	ENSMUSG00000036764	ENSMUSG00000024963	ENSMUSG00000052040
ENSMUSG00000042097	ENSMUSG00000059939	ENSMUSG00000041958	ENSMUSG00000026764	ENSMUSG00000033444	ENSMUSG00000060227
ENSMUSG00000054252	ENSMUSG00000031558	ENSMUSG00000046321	ENSMUSG00000042506	ENSMUSG00000036764	ENSMUSG00000024146
ENSMUSG00000062604	ENSMUSG00000040006	ENSMUSG00000036904	ENSMUSG00000066705	ENSMUSG00000079598	ENSMUSG00000005846
ENSMUSG00000036278	ENSMUSG00000033444	ENSMUSG00000041773	ENSMUSG00000003680	ENSMUSG00000071343	ENSMUSG00000078808
ENSMUSG00000060288	ENSMUSG00000036764	ENSMUSG00000028165	ENSMUSG00000017734	ENSMUSG00000029657	ENSMUSG00000050192
ENSMUSG00000033373	ENSMUSG00000026764	ENSMUSG00000059898	ENSMUSG00000090235	ENSMUSG00000041629	ENSMUSG00000044139
ENSMUSG00000027091	ENSMUSG00000079598	ENSMUSG00000034730	ENSMUSG00000045912	ENSMUSG00000025220	ENSMUSG00000030088
ENSMUSG00000029454	ENSMUSG00000066705	ENSMUSG00000043252	ENSMUSG00000040479	ENSMUSG00000017734	ENSMUSG00000006215
ENSMUSG00000016503	ENSMUSG00000017734	ENSMUSG00000097119	ENSMUSG00000019943	ENSMUSG00000090235	ENSMUSG00000021760
ENSMUSG00000038175	ENSMUSG00000090235	ENSMUSG00000038871	ENSMUSG00000008333	ENSMUSG00000031583	ENSMUSG00000041506
ENSMUSG00000085105	ENSMUSG00000045912	ENSMUSG00000031517	ENSMUSG00000075585	ENSMUSG00000021413	ENSMUSG00000037601
ENSMUSG00000031871	ENSMUSG00000040479	ENSMUSG00000022488	ENSMUSG00000086693	ENSMUSG00000019943	ENSMUSG00000026688
ENSMUSG00000059070	ENSMUSG00000019943	ENSMUSG00000027896	ENSMUSG00000036435	ENSMUSG00000086693	ENSMUSG00000091586
ENSMUSG00000015112	ENSMUSG00000075585	ENSMUSG00000033763	ENSMUSG00000048304	ENSMUSG00000000167	ENSMUSG00000026825
ENSMUSG00000035783	ENSMUSG00000086693	ENSMUSG00000020908	ENSMUSG00000025505	ENSMUSG00000042216	ENSMUSG00000042510
ENSMUSG00000005667	ENSMUSG00000042216	ENSMUSG00000000869	ENSMUSG00000006369	ENSMUSG00000026966	ENSMUSG00000008348
ENSMUSG00000045106	ENSMUSG00000026411	ENSMUSG00000003437	ENSMUSG00000026031	ENSMUSG00000036435	ENSMUSG00000053646
ENSMUSG00000053398	ENSMUSG00000036435	ENSMUSG00000028631	ENSMUSG00000071654	ENSMUSG00000026159	ENSMUSG00000027401
ENSMUSG00000040752	ENSMUSG00000048304	ENSMUSG00000020329	ENSMUSG00000058638	ENSMUSG00000005699	ENSMUSG00000045790
ENSMUSG00000025940	ENSMUSG00000025505	ENSMUSG00000038406	ENSMUSG00000001039	ENSMUSG00000033943	ENSMUSG00000022201
ENSMUSG00000022790	ENSMUSG00000030795	ENSMUSG00000031750	ENSMUSG00000049744	ENSMUSG00000040297	ENSMUSG00000011752
ENSMUSG00000005566	ENSMUSG00000006369	ENSMUSG00000071267	ENSMUSG00000010362	ENSMUSG00000019054	ENSMUSG00000062098
ENSMUSG00000028550	ENSMUSG00000026031	ENSMUSG00000035179	ENSMUSG00000062397	ENSMUSG00000025505	ENSMUSG00000037463
ENSMUSG00000055833	ENSMUSG00000071654	ENSMUSG00000063506	ENSMUSG00000073164	ENSMUSG00000040594	ENSMUSG00000010554
ENSMUSG00000032359	ENSMUSG00000058638	ENSMUSG00000032348	ENSMUSG00000040511	ENSMUSG00000030795	ENSMUSG00000022758
ENSMUSG00000058594	ENSMUSG00000001039	ENSMUSG00000025199	ENSMUSG00000068299	ENSMUSG00000026031	ENSMUSG00000087479
ENSMUSG00000053286	ENSMUSG00000049744	ENSMUSG00000059412	ENSMUSG00000042660	ENSMUSG00000071654	ENSMUSG00000049553
ENSMUSG00000029528	ENSMUSG00000053263	ENSMUSG00000007476	ENSMUSG00000042500	ENSMUSG00000036560	ENSMUSG00000024892
ENSMUSG00000038845	ENSMUSG00000058486	ENSMUSG00000031585	ENSMUSG00000042073	ENSMUSG00000041775	ENSMUSG00000025086
ENSMUSG00000057551	ENSMUSG00000026455	ENSMUSG00000026193	ENSMUSG00000035126	ENSMUSG00000001039	ENSMUSG00000032557
ENSMUSG00000032513	ENSMUSG00000040511	ENSMUSG00000021816	ENSMUSG00000042097	ENSMUSG00000027546	ENSMUSG00000030335
ENSMUSG00000046523	ENSMUSG00000068299	ENSMUSG00000031813	ENSMUSG00000054252	ENSMUSG00000026155	ENSMUSG00000058145
ENSMUSG00000025017	ENSMUSG00000042660	ENSMUSG00000054693	ENSMUSG00000026904	ENSMUSG00000010362	ENSMUSG00000035561
ENSMUSG00000032553	ENSMUSG00000042500	ENSMUSG00000062526	ENSMUSG00000034324	ENSMUSG00000034610	ENSMUSG00000019726
ENSMUSG00000023345	ENSMUSG00000042073	ENSMUSG00000034032	ENSMUSG00000031660	ENSMUSG00000040511	ENSMUSG00000002105
ENSMUSG00000036478	ENSMUSG00000035126	ENSMUSG00000023084	ENSMUSG00000060288	ENSMUSG00000068299	ENSMUSG00000054115
ENSMUSG00000047786	ENSMUSG00000031756	ENSMUSG00000075602	ENSMUSG00000033373	ENSMUSG00000042660	ENSMUSG00000022412
ENSMUSG00000054452	ENSMUSG00000021124	ENSMUSG00000019803	ENSMUSG00000029454	ENSMUSG00000029392	ENSMUSG00000071112
ENSMUSG00000041958	ENSMUSG00000042097	ENSMUSG00000028252	ENSMUSG00000097601	ENSMUSG00000035126	ENSMUSG00000059939
ENSMUSG00000025651	ENSMUSG00000054252	ENSMUSG00000025066	ENSMUSG00000086448	ENSMUSG00000042097	ENSMUSG00000031558
ENSMUSG00000052566	ENSMUSG00000029554	ENSMUSG00000021071	ENSMUSG00000040264	ENSMUSG00000054252	ENSMUSG00000033444
ENSMUSG00000022756	ENSMUSG00000025373	ENSMUSG00000075054	ENSMUSG00000016503	ENSMUSG00000042558	ENSMUSG00000036764
ENSMUSG00000025887	ENSMUSG00000060288	ENSMUSG00000058396	ENSMUSG00000037419	ENSMUSG00000062604	ENSMUSG00000026764
ENSMUSG00000037904	ENSMUSG00000033373	ENSMUSG00000045064	ENSMUSG00000038175	ENSMUSG00000025511	ENSMUSG00000052889
ENSMUSG00000097119	ENSMUSG00000029454	ENSMUSG00000029534	ENSMUSG00000085105	ENSMUSG00000036278	ENSMUSG00000079598
ENSMUSG00000035131	ENSMUSG00000029198	ENSMUSG00000050248	ENSMUSG00000015112	ENSMUSG00000042423	ENSMUSG00000066705
ENSMUSG00000038871	ENSMUSG00000086448	ENSMUSG00000039457	ENSMUSG00000003166	ENSMUSG00000060288	ENSMUSG00000017734
ENSMUSG00000028672	ENSMUSG00000040264	ENSMUSG00000043542	ENSMUSG00000018927	ENSMUSG00000033373	ENSMUSG00000090235
ENSMUSG00000022488	ENSMUSG00000016503	ENSMUSG00000054013	ENSMUSG00000045106	ENSMUSG00000027091	ENSMUSG00000045912
ENSMUSG00000043498	ENSMUSG00000038175	ENSMUSG00000052928	ENSMUSG00000053398	ENSMUSG00000032773	ENSMUSG00000040479
ENSMUSG00000027896	ENSMUSG00000085105	ENSMUSG00000030798	ENSMUSG00000054455	ENSMUSG00000029454	ENSMUSG00000019943
ENSMUSG00000033763	ENSMUSG00000015112	ENSMUSG00000032289	ENSMUSG00000020143	ENSMUSG00000097601	ENSMUSG00000075585
ENSMUSG00000020908	ENSMUSG00000045106	ENSMUSG00000058173	ENSMUSG00000031458	ENSMUSG00000035206	ENSMUSG00000086693
ENSMUSG00000000869	ENSMUSG00000069236	ENSMUSG00000040640	ENSMUSG00000028364	ENSMUSG00000086448	ENSMUSG00000000167
ENSMUSG00000003437	ENSMUSG00000031458	ENSMUSG00000005374	ENSMUSG00000022783	ENSMUSG00000016503	ENSMUSG00000042216
ENSMUSG00000028631	ENSMUSG00000028364	ENSMUSG00000027419	ENSMUSG00000087178	ENSMUSG00000049932	ENSMUSG00000032086
ENSMUSG00000037049	ENSMUSG00000087178	ENSMUSG00000069206	ENSMUSG00000040752	ENSMUSG00000038175	ENSMUSG00000036435
ENSMUSG00000031979	ENSMUSG00000040752	ENSMUSG00000031701	ENSMUSG00000026275	ENSMUSG00000059355	ENSMUSG00000032265
ENSMUSG00000028028	ENSMUSG00000026275	ENSMUSG00000013076	ENSMUSG00000025940	ENSMUSG00000059070	ENSMUSG00000025505
ENSMUSG00000031750	ENSMUSG00000028906	ENSMUSG00000028797	ENSMUSG00000005566	ENSMUSG00000015112	ENSMUSG00000030795
ENSMUSG00000030579	ENSMUSG00000025940	ENSMUSG00000030513	ENSMUSG00000028550	ENSMUSG00000019864	ENSMUSG00000006369
ENSMUSG00000097729	ENSMUSG00000022790	ENSMUSG00000024442	ENSMUSG00000068206	ENSMUSG00000003166	ENSMUSG00000026031
ENSMUSG00000035179	ENSMUSG00000025189	ENSMUSG00000046204	ENSMUSG00000053286	ENSMUSG00000005667	ENSMUSG00000071654
ENSMUSG00000063506	ENSMUSG00000005566	ENSMUSG00000028803	ENSMUSG00000021177	ENSMUSG00000045106	ENSMUSG00000058638
ENSMUSG00000032348	ENSMUSG00000028550	ENSMUSG00000066235	ENSMUSG00000029528	ENSMUSG00000033862	ENSMUSG00000001039
ENSMUSG00000025199	ENSMUSG00000058594	ENSMUSG00000070469	ENSMUSG00000031026	ENSMUSG00000039886	ENSMUSG00000027546
ENSMUSG00000059412	ENSMUSG00000068206	ENSMUSG00000039375	ENSMUSG00000038845	ENSMUSG00000053398	ENSMUSG00000049744
ENSMUSG00000007476	ENSMUSG00000053286	ENSMUSG00000093674	ENSMUSG00000057551	ENSMUSG00000042599	ENSMUSG00000053263
ENSMUSG00000031585	ENSMUSG00000029066	ENSMUSG00000032596	ENSMUSG00000032513	ENSMUSG00000087178	ENSMUSG00000058486
ENSMUSG00000031813	ENSMUSG00000029528	ENSMUSG00000028681	ENSMUSG00000036138	ENSMUSG00000040752	ENSMUSG00000073164
ENSMUSG00000055447	ENSMUSG00000038845	ENSMUSG00000028274	ENSMUSG00000047126	ENSMUSG00000040797	ENSMUSG00000040511
ENSMUSG00000034032	ENSMUSG00000032513	ENSMUSG00000057363	ENSMUSG00000046523	ENSMUSG00000024294	ENSMUSG00000068299
ENSMUSG00000006732	ENSMUSG00000036138	ENSMUSG00000060257	ENSMUSG00000032553	ENSMUSG00000025940	ENSMUSG00000042660
ENSMUSG00000085287	ENSMUSG00000047126	ENSMUSG00000034422	ENSMUSG00000023345	ENSMUSG00000078143	ENSMUSG00000042500
ENSMUSG00000075602	ENSMUSG00000032553	ENSMUSG00000008763	ENSMUSG00000047786	ENSMUSG00000022790	ENSMUSG00000042073
ENSMUSG00000019803	ENSMUSG00000023345	ENSMUSG00000059772	ENSMUSG00000054452	ENSMUSG00000001248	ENSMUSG00000035126
ENSMUSG00000024799	ENSMUSG00000047786	ENSMUSG00000022421	ENSMUSG00000041958	ENSMUSG00000005566	ENSMUSG00000021124
ENSMUSG00000087381	ENSMUSG00000054452	ENSMUSG00000038332	ENSMUSG00000006641	ENSMUSG00000028550	ENSMUSG00000030386
ENSMUSG00000025066	ENSMUSG00000041958	ENSMUSG00000044906	ENSMUSG00000036904	ENSMUSG00000036057	ENSMUSG00000042097
ENSMUSG00000038271	ENSMUSG00000046321	ENSMUSG00000032243	ENSMUSG00000025651	ENSMUSG00000058594	ENSMUSG00000054252
ENSMUSG00000058396	ENSMUSG00000006641	ENSMUSG00000010803	ENSMUSG00000052566	ENSMUSG00000029528	ENSMUSG00000026904
ENSMUSG00000029534	ENSMUSG00000036904	ENSMUSG00000048701	ENSMUSG00000073856	ENSMUSG00000038845	ENSMUSG00000025373
ENSMUSG00000050248	ENSMUSG00000025651	ENSMUSG00000040472	ENSMUSG00000028165	ENSMUSG00000057551	ENSMUSG00000045589
ENSMUSG00000039457	ENSMUSG00000052566	ENSMUSG00000036896	ENSMUSG00000025887	ENSMUSG00000032513	ENSMUSG00000060288
ENSMUSG00000025395	ENSMUSG00000030316	ENSMUSG00000070699	ENSMUSG00000061759	ENSMUSG00000033031	ENSMUSG00000033373
ENSMUSG00000030798	ENSMUSG00000073856	ENSMUSG00000094840	ENSMUSG00000024436	ENSMUSG00000001918	ENSMUSG00000097601
ENSMUSG00000005374	ENSMUSG00000041773	ENSMUSG00000026950	ENSMUSG00000097119	ENSMUSG00000046523	ENSMUSG00000086448
ENSMUSG00000013076	ENSMUSG00000022756	ENSMUSG00000001313	ENSMUSG00000035131	ENSMUSG00000025017	ENSMUSG00000040264
ENSMUSG00000028797	ENSMUSG00000028165	ENSMUSG00000040396	ENSMUSG00000038871	ENSMUSG00000054452	ENSMUSG00000016503
ENSMUSG00000024442	ENSMUSG00000025887	ENSMUSG00000093459	ENSMUSG00000042724	ENSMUSG00000041958	ENSMUSG00000037419
ENSMUSG00000028329	ENSMUSG00000037904	ENSMUSG00000018476	ENSMUSG00000032308	ENSMUSG00000025651	ENSMUSG00000038175
ENSMUSG00000046204	ENSMUSG00000034912	ENSMUSG00000008683	ENSMUSG00000015354	ENSMUSG00000022756	ENSMUSG00000085105
ENSMUSG00000032596	ENSMUSG00000059898	ENSMUSG00000045410	ENSMUSG00000031517	ENSMUSG00000028165	ENSMUSG00000031871
ENSMUSG00000039176	ENSMUSG00000034730	ENSMUSG00000036169	ENSMUSG00000022488	ENSMUSG00000034912	ENSMUSG00000036151
ENSMUSG00000067818	ENSMUSG00000061759	ENSMUSG00000068184	ENSMUSG00000043498	ENSMUSG00000034730	ENSMUSG00000015112
ENSMUSG00000026946	ENSMUSG00000024436	ENSMUSG00000028101	ENSMUSG00000031731	ENSMUSG00000097119	ENSMUSG00000019864
ENSMUSG00000057363	ENSMUSG00000097119	ENSMUSG00000032744	ENSMUSG00000027896	ENSMUSG00000035131	ENSMUSG00000003166
ENSMUSG00000028278	ENSMUSG00000035131	ENSMUSG00000038506	ENSMUSG00000020908	ENSMUSG00000028672	ENSMUSG00000045106
ENSMUSG00000060257	ENSMUSG00000038871	ENSMUSG00000034810	ENSMUSG00000000869	ENSMUSG00000022488	ENSMUSG00000053398
ENSMUSG00000034422	ENSMUSG00000038576	ENSMUSG00000021501	ENSMUSG00000003437	ENSMUSG00000016526	ENSMUSG00000069236
ENSMUSG00000059772	ENSMUSG00000042724	ENSMUSG00000020227	ENSMUSG00000026987	ENSMUSG00000027896	ENSMUSG00000031458
ENSMUSG00000046658	ENSMUSG00000033396	ENSMUSG00000028488	ENSMUSG00000028631	ENSMUSG00000033763	ENSMUSG00000028364
ENSMUSG00000044906	ENSMUSG00000032308	ENSMUSG00000029822	ENSMUSG00000037049	ENSMUSG00000020908	ENSMUSG00000022783
ENSMUSG00000032243	ENSMUSG00000055078	ENSMUSG00000079055	ENSMUSG00000020329	ENSMUSG00000003437	ENSMUSG00000087178
ENSMUSG00000055067	ENSMUSG00000015354	ENSMUSG00000046330	ENSMUSG00000028028	ENSMUSG00000042323	ENSMUSG00000040752
ENSMUSG00000048701	ENSMUSG00000031517	ENSMUSG00000027533	ENSMUSG00000097729	ENSMUSG00000028631	ENSMUSG00000026275
ENSMUSG00000040472	ENSMUSG00000022488	ENSMUSG00000036815	ENSMUSG00000063506	ENSMUSG00000020329	ENSMUSG00000024294
ENSMUSG00000036896	ENSMUSG00000043498	ENSMUSG00000029802	ENSMUSG00000036158	ENSMUSG00000038406	ENSMUSG00000028906
ENSMUSG00000040913	ENSMUSG00000016526	ENSMUSG00000017754	ENSMUSG00000044647	ENSMUSG00000028028	ENSMUSG00000025940
ENSMUSG00000070699	ENSMUSG00000031731	ENSMUSG00000063887	ENSMUSG00000032348	ENSMUSG00000030579	ENSMUSG00000078143
ENSMUSG00000022449	ENSMUSG00000027896	ENSMUSG00000051497	ENSMUSG00000025199	ENSMUSG00000071267	ENSMUSG00000022790
ENSMUSG00000021068	ENSMUSG00000020908	ENSMUSG00000055760	ENSMUSG00000097231	ENSMUSG00000097729	ENSMUSG00000052516
ENSMUSG00000001313	ENSMUSG00000003437	ENSMUSG00000032041	ENSMUSG00000059412	ENSMUSG00000029169	ENSMUSG00000025189
ENSMUSG00000093459	ENSMUSG00000037049	ENSMUSG00000073411	ENSMUSG00000007476	ENSMUSG00000016619	ENSMUSG00000005566
ENSMUSG00000034118	ENSMUSG00000020329	ENSMUSG00000064141	ENSMUSG00000097296	ENSMUSG00000063506	ENSMUSG00000028550
ENSMUSG00000018476	ENSMUSG00000028028	ENSMUSG00000030032	ENSMUSG00000026193	ENSMUSG00000032348	ENSMUSG00000036057
ENSMUSG00000008683	ENSMUSG00000097729	ENSMUSG00000027677	ENSMUSG00000055943	ENSMUSG00000025199	ENSMUSG00000058594
ENSMUSG00000045410	ENSMUSG00000035179	ENSMUSG00000028456	ENSMUSG00000012609	ENSMUSG00000034928	ENSMUSG00000068206
ENSMUSG00000036169	ENSMUSG00000063506	ENSMUSG00000034729	ENSMUSG00000032375	ENSMUSG00000059412	ENSMUSG00000053286
ENSMUSG00000068184	ENSMUSG00000036158	ENSMUSG00000026407	ENSMUSG00000062526	ENSMUSG00000007476	ENSMUSG00000021177
ENSMUSG00000034023	ENSMUSG00000032348	ENSMUSG00000050587	ENSMUSG00000023106	ENSMUSG00000097296	ENSMUSG00000029066
ENSMUSG00000090523	ENSMUSG00000025199	ENSMUSG00000002129	ENSMUSG00000055447	ENSMUSG00000031813	ENSMUSG00000029528
ENSMUSG00000038506	ENSMUSG00000097231	ENSMUSG00000033220	ENSMUSG00000021715	ENSMUSG00000054693	ENSMUSG00000038845
ENSMUSG00000021278	ENSMUSG00000007476	ENSMUSG00000025867	ENSMUSG00000034032	ENSMUSG00000055447	ENSMUSG00000032513
ENSMUSG00000034810	ENSMUSG00000055943	ENSMUSG00000086095	ENSMUSG00000020220	ENSMUSG00000034032	ENSMUSG00000036138
ENSMUSG00000062591	ENSMUSG00000012609	ENSMUSG00000069835	ENSMUSG00000006732	ENSMUSG00000020220	ENSMUSG00000047126
ENSMUSG00000009621	ENSMUSG00000032375	ENSMUSG00000039577	ENSMUSG00000085287	ENSMUSG00000025899	ENSMUSG00000001918
ENSMUSG00000025776	ENSMUSG00000023106	ENSMUSG00000031790	ENSMUSG00000078591	ENSMUSG00000075602	ENSMUSG00000032553
ENSMUSG00000041840	ENSMUSG00000055447	ENSMUSG00000086477	ENSMUSG00000053684	ENSMUSG00000087381	ENSMUSG00000047786
ENSMUSG00000021501	ENSMUSG00000034032	ENSMUSG00000017721	ENSMUSG00000075602	ENSMUSG00000037709	ENSMUSG00000054452
ENSMUSG00000020227	ENSMUSG00000006732	ENSMUSG00000024810	ENSMUSG00000029001	ENSMUSG00000009090	ENSMUSG00000041958
ENSMUSG00000032116	ENSMUSG00000085287	ENSMUSG00000024347	ENSMUSG00000024799	ENSMUSG00000025066	ENSMUSG00000032352
ENSMUSG00000028488	ENSMUSG00000078591	ENSMUSG00000047502	ENSMUSG00000068732	ENSMUSG00000038271	ENSMUSG00000006641
ENSMUSG00000046330	ENSMUSG00000004561	ENSMUSG00000059479	ENSMUSG00000025066	ENSMUSG00000022061	ENSMUSG00000036904
ENSMUSG00000027533	ENSMUSG00000075602	ENSMUSG00000037722	ENSMUSG00000051242	ENSMUSG00000058396	ENSMUSG00000025651
ENSMUSG00000029802	ENSMUSG00000029001	ENSMUSG00000027412	ENSMUSG00000029108	ENSMUSG00000029534	ENSMUSG00000052566
ENSMUSG00000022372	ENSMUSG00000025982	ENSMUSG00000031997	ENSMUSG00000058396	ENSMUSG00000050248	ENSMUSG00000073856
ENSMUSG00000040606	ENSMUSG00000087381	ENSMUSG00000052374	ENSMUSG00000019880	ENSMUSG00000070570	ENSMUSG00000041773
ENSMUSG00000090799	ENSMUSG00000068732	ENSMUSG00000022884	ENSMUSG00000086061	ENSMUSG00000039457	ENSMUSG00000022756
ENSMUSG00000066278	ENSMUSG00000009090	ENSMUSG00000031562	ENSMUSG00000029534	ENSMUSG00000043542	ENSMUSG00000028165
ENSMUSG00000032041	ENSMUSG00000025066	ENSMUSG00000004263	ENSMUSG00000050248	ENSMUSG00000030798	ENSMUSG00000025887
ENSMUSG00000073411	ENSMUSG00000038271	ENSMUSG00000075028	ENSMUSG00000043157	ENSMUSG00000015944	ENSMUSG00000037904
ENSMUSG00000064141	ENSMUSG00000034187	ENSMUSG00000029208	ENSMUSG00000021510	ENSMUSG00000005374	ENSMUSG00000034730
ENSMUSG00000056763	ENSMUSG00000058396	ENSMUSG00000032409	ENSMUSG00000043542	ENSMUSG00000030401	ENSMUSG00000061759
ENSMUSG00000042111	ENSMUSG00000086061	ENSMUSG00000027210	ENSMUSG00000032398	ENSMUSG00000069206	ENSMUSG00000024436
ENSMUSG00000029622	ENSMUSG00000029534	ENSMUSG00000032403	ENSMUSG00000052928	ENSMUSG00000028797	ENSMUSG00000097119
ENSMUSG00000028456	ENSMUSG00000050248	ENSMUSG00000069806	ENSMUSG00000030798	ENSMUSG00000024442	ENSMUSG00000035131
ENSMUSG00000034729	ENSMUSG00000043542	ENSMUSG00000036964	ENSMUSG00000032289	ENSMUSG00000046204	ENSMUSG00000038871
ENSMUSG00000026407	ENSMUSG00000032398	ENSMUSG00000022833	ENSMUSG00000039753	ENSMUSG00000029311	ENSMUSG00000038576
ENSMUSG00000078872	ENSMUSG00000025395	ENSMUSG00000040435	ENSMUSG00000005374	ENSMUSG00000066235	ENSMUSG00000042724
ENSMUSG00000050587	ENSMUSG00000052928	ENSMUSG00000031924	ENSMUSG00000025961	ENSMUSG00000039375	ENSMUSG00000033396
ENSMUSG00000033220	ENSMUSG00000030798	ENSMUSG00000067430	ENSMUSG00000048856	ENSMUSG00000027163	ENSMUSG00000032308
ENSMUSG00000025867	ENSMUSG00000040640	ENSMUSG00000046096	ENSMUSG00000028797	ENSMUSG00000034432	ENSMUSG00000041684
ENSMUSG00000086095	ENSMUSG00000005374	ENSMUSG00000028950	ENSMUSG00000030513	ENSMUSG00000093674	ENSMUSG00000031517
ENSMUSG00000069835	ENSMUSG00000025961	ENSMUSG00000047507	ENSMUSG00000024442	ENSMUSG00000032596	ENSMUSG00000022488
ENSMUSG00000039577	ENSMUSG00000048856	ENSMUSG00000035868	ENSMUSG00000046204	ENSMUSG00000026946	ENSMUSG00000041278
ENSMUSG00000031790	ENSMUSG00000028797	ENSMUSG00000032328	ENSMUSG00000029311	ENSMUSG00000028274	ENSMUSG00000043498
ENSMUSG00000026701	ENSMUSG00000024442	ENSMUSG00000020781	ENSMUSG00000070469	ENSMUSG00000057363	ENSMUSG00000016526
ENSMUSG00000016256	ENSMUSG00000046204	ENSMUSG00000087674	ENSMUSG00000039304	ENSMUSG00000060257	ENSMUSG00000027896
ENSMUSG00000086477	ENSMUSG00000029311	ENSMUSG00000028476	ENSMUSG00000031684	ENSMUSG00000034422	ENSMUSG00000020908
ENSMUSG00000020890	ENSMUSG00000027163	ENSMUSG00000029919	ENSMUSG00000032010	ENSMUSG00000008763	ENSMUSG00000003437
ENSMUSG00000024347	ENSMUSG00000030086	ENSMUSG00000030629	ENSMUSG00000093674	ENSMUSG00000059772	ENSMUSG00000026987
ENSMUSG00000047502	ENSMUSG00000032010	ENSMUSG00000023707	ENSMUSG00000022111	ENSMUSG00000046658	ENSMUSG00000037049
ENSMUSG00000020708	ENSMUSG00000093674	ENSMUSG00000038930	ENSMUSG00000085779	ENSMUSG00000035890	ENSMUSG00000031979
ENSMUSG00000064373	ENSMUSG00000022111	ENSMUSG00000042523	ENSMUSG00000071984	ENSMUSG00000014329	ENSMUSG00000028028
ENSMUSG00000024598	ENSMUSG00000001518	ENSMUSG00000070808	ENSMUSG00000048911	ENSMUSG00000044906	ENSMUSG00000097729
ENSMUSG00000086159	ENSMUSG00000048911	ENSMUSG00000028927	ENSMUSG00000087056	ENSMUSG00000032243	ENSMUSG00000035179
ENSMUSG00000048218	ENSMUSG00000028278	ENSMUSG00000025241	ENSMUSG00000008763	ENSMUSG00000060098	ENSMUSG00000063506
ENSMUSG00000062561	ENSMUSG00000087056	ENSMUSG00000029405	ENSMUSG00000059772	ENSMUSG00000040532	ENSMUSG00000036158
ENSMUSG00000031562	ENSMUSG00000059772	ENSMUSG00000027347	ENSMUSG00000032966	ENSMUSG00000055067	ENSMUSG00000032348
ENSMUSG00000075028	ENSMUSG00000032966	ENSMUSG00000024429	ENSMUSG00000038332	ENSMUSG00000042831	ENSMUSG00000025199
ENSMUSG00000027297	ENSMUSG00000038332	ENSMUSG00000029245	ENSMUSG00000044906	ENSMUSG00000079065	ENSMUSG00000059412
ENSMUSG00000029208	ENSMUSG00000044906	ENSMUSG00000052934	ENSMUSG00000034875	ENSMUSG00000048701	ENSMUSG00000007476
ENSMUSG00000032409	ENSMUSG00000034875	ENSMUSG00000057342	ENSMUSG00000032243	ENSMUSG00000040472	ENSMUSG00000012609
ENSMUSG00000034059	ENSMUSG00000032243	ENSMUSG00000021700	ENSMUSG00000026317	ENSMUSG00000036896	ENSMUSG00000032375
ENSMUSG00000042816	ENSMUSG00000026317	ENSMUSG00000058806	ENSMUSG00000037747	ENSMUSG00000040913	ENSMUSG00000054693
ENSMUSG00000055041	ENSMUSG00000061887	ENSMUSG00000030268	ENSMUSG00000055067	ENSMUSG00000070699	ENSMUSG00000023106
ENSMUSG00000027210	ENSMUSG00000037747	ENSMUSG00000097277	ENSMUSG00000048701	ENSMUSG00000092094	ENSMUSG00000055447
ENSMUSG00000032403	ENSMUSG00000055067	ENSMUSG00000025875	ENSMUSG00000040472	ENSMUSG00000001313	ENSMUSG00000029504
ENSMUSG00000041974	ENSMUSG00000048701	ENSMUSG00000038354	ENSMUSG00000036896	ENSMUSG00000034118	ENSMUSG00000021715
ENSMUSG00000036964	ENSMUSG00000040472	ENSMUSG00000047473	ENSMUSG00000070699	ENSMUSG00000008683	ENSMUSG00000034032
ENSMUSG00000022833	ENSMUSG00000036896	ENSMUSG00000041468	ENSMUSG00000022449	ENSMUSG00000045410	ENSMUSG00000006732
ENSMUSG00000018672	ENSMUSG00000040913	ENSMUSG00000000957	ENSMUSG00000021068	ENSMUSG00000068184	ENSMUSG00000085287
ENSMUSG00000040435	ENSMUSG00000026950	ENSMUSG00000029343	ENSMUSG00000001313	ENSMUSG00000041708	ENSMUSG00000053684
ENSMUSG00000063049	ENSMUSG00000074215	ENSMUSG00000030110	ENSMUSG00000093459	ENSMUSG00000034023	ENSMUSG00000075602
ENSMUSG00000056144	ENSMUSG00000022449	ENSMUSG00000019518	ENSMUSG00000027220	ENSMUSG00000090523	ENSMUSG00000025982
ENSMUSG00000031924	ENSMUSG00000021068	ENSMUSG00000056296	ENSMUSG00000034118	ENSMUSG00000021278	ENSMUSG00000068732
ENSMUSG00000031610	ENSMUSG00000001313	ENSMUSG00000047810	ENSMUSG00000042115	ENSMUSG00000022972	ENSMUSG00000009090
ENSMUSG00000028950	ENSMUSG00000093459	ENSMUSG00000037989	ENSMUSG00000008683	ENSMUSG00000009621	ENSMUSG00000025066
ENSMUSG00000020917	ENSMUSG00000027220	ENSMUSG00000024072	ENSMUSG00000045410	ENSMUSG00000041840	ENSMUSG00000038271
ENSMUSG00000047507	ENSMUSG00000034118	ENSMUSG00000097911	ENSMUSG00000015377	ENSMUSG00000020227	ENSMUSG00000034187
ENSMUSG00000035868	ENSMUSG00000008683	ENSMUSG00000001482	ENSMUSG00000036169	ENSMUSG00000032116	ENSMUSG00000075054
ENSMUSG00000020781	ENSMUSG00000045410	ENSMUSG00000028869	ENSMUSG00000068184	ENSMUSG00000036442	ENSMUSG00000058396
ENSMUSG00000079465	ENSMUSG00000015377	ENSMUSG00000019810	ENSMUSG00000043866	ENSMUSG00000028488	ENSMUSG00000086061
ENSMUSG00000087674	ENSMUSG00000036169	ENSMUSG00000043557	ENSMUSG00000027852	ENSMUSG00000016637	ENSMUSG00000029534
ENSMUSG00000030271	ENSMUSG00000068184	ENSMUSG00000028601	ENSMUSG00000090523	ENSMUSG00000046330	ENSMUSG00000050248
ENSMUSG00000090019	ENSMUSG00000043866	ENSMUSG00000036111	ENSMUSG00000053436	ENSMUSG00000027533	ENSMUSG00000039457
ENSMUSG00000028476	ENSMUSG00000041708	ENSMUSG00000043065	ENSMUSG00000032744	ENSMUSG00000036815	ENSMUSG00000043542
ENSMUSG00000029919	ENSMUSG00000034023	ENSMUSG00000020743	ENSMUSG00000038506	ENSMUSG00000029802	ENSMUSG00000032398
ENSMUSG00000021200	ENSMUSG00000027852	ENSMUSG00000024085	ENSMUSG00000097320	ENSMUSG00000022372	ENSMUSG00000052928
ENSMUSG00000023707	ENSMUSG00000090523	ENSMUSG00000026839	ENSMUSG00000040624	ENSMUSG00000063887	ENSMUSG00000040640
ENSMUSG00000038930	ENSMUSG00000053436	ENSMUSG00000087028	ENSMUSG00000029071	ENSMUSG00000066278	ENSMUSG00000005374
ENSMUSG00000042523	ENSMUSG00000038506	ENSMUSG00000037355	ENSMUSG00000034810	ENSMUSG00000073411	ENSMUSG00000048856
ENSMUSG00000078700	ENSMUSG00000029071	ENSMUSG00000036995	ENSMUSG00000062591	ENSMUSG00000064141	ENSMUSG00000097103
ENSMUSG00000020439	ENSMUSG00000034810	ENSMUSG00000038248	ENSMUSG00000029153	ENSMUSG00000078941	ENSMUSG00000069206
ENSMUSG00000038235	ENSMUSG00000062591	ENSMUSG00000024231	ENSMUSG00000021501	ENSMUSG00000030032	ENSMUSG00000028797
ENSMUSG00000023828	ENSMUSG00000034171	ENSMUSG00000068117	ENSMUSG00000020227	ENSMUSG00000027677	ENSMUSG00000030513
ENSMUSG00000052336	ENSMUSG00000041840	ENSMUSG00000049091	ENSMUSG00000028488	ENSMUSG00000028456	ENSMUSG00000024442
ENSMUSG00000022747	ENSMUSG00000021501	ENSMUSG00000030254	ENSMUSG00000029822	ENSMUSG00000034729	ENSMUSG00000046204
ENSMUSG00000052934	ENSMUSG00000020227	ENSMUSG00000073418	ENSMUSG00000024045	ENSMUSG00000026407	ENSMUSG00000039304
ENSMUSG00000021700	ENSMUSG00000032116	ENSMUSG00000030849	ENSMUSG00000079055	ENSMUSG00000061838	ENSMUSG00000030086
ENSMUSG00000069633	ENSMUSG00000028766	ENSMUSG00000044551	ENSMUSG00000046330	ENSMUSG00000050587	ENSMUSG00000093674
ENSMUSG00000030268	ENSMUSG00000028488	ENSMUSG00000051726	ENSMUSG00000038068	ENSMUSG00000033220	ENSMUSG00000022111
ENSMUSG00000097277	ENSMUSG00000029822	ENSMUSG00000035781	ENSMUSG00000027533	ENSMUSG00000025867	ENSMUSG00000026946
ENSMUSG00000032869	ENSMUSG00000024045	ENSMUSG00000059586	ENSMUSG00000020212	ENSMUSG00000031840	ENSMUSG00000001518
ENSMUSG00000020672	ENSMUSG00000079055	ENSMUSG00000038122	ENSMUSG00000024990	ENSMUSG00000086095	ENSMUSG00000057363
ENSMUSG00000047473	ENSMUSG00000024395	ENSMUSG00000032579	ENSMUSG00000022372	ENSMUSG00000069835	ENSMUSG00000048911
ENSMUSG00000027368	ENSMUSG00000046330	ENSMUSG00000029552	ENSMUSG00000055760	ENSMUSG00000035910	ENSMUSG00000030747
ENSMUSG00000041468	ENSMUSG00000027533	ENSMUSG00000021660	ENSMUSG00000066278	ENSMUSG00000039577	ENSMUSG00000008763
ENSMUSG00000000957	ENSMUSG00000026473	ENSMUSG00000038763	ENSMUSG00000032041	ENSMUSG00000004056	ENSMUSG00000059772
ENSMUSG00000006611	ENSMUSG00000022372	ENSMUSG00000020580	ENSMUSG00000073411	ENSMUSG00000031790	ENSMUSG00000032966
ENSMUSG00000029343	ENSMUSG00000051497	ENSMUSG00000008318	ENSMUSG00000025731	ENSMUSG00000026701	ENSMUSG00000090622
ENSMUSG00000051985	ENSMUSG00000055760	ENSMUSG00000033022	ENSMUSG00000056763	ENSMUSG00000016256	ENSMUSG00000038332
ENSMUSG00000047810	ENSMUSG00000003190	ENSMUSG00000029672	ENSMUSG00000020074	ENSMUSG00000086477	ENSMUSG00000044906
ENSMUSG00000097911	ENSMUSG00000050912	ENSMUSG00000027715	ENSMUSG00000037214	ENSMUSG00000017721	ENSMUSG00000034875
ENSMUSG00000001482	ENSMUSG00000066278	ENSMUSG00000039851	ENSMUSG00000078941	ENSMUSG00000047502	ENSMUSG00000032243
ENSMUSG00000019194	ENSMUSG00000073411	ENSMUSG00000078349	ENSMUSG00000030032	ENSMUSG00000023938	ENSMUSG00000026317
ENSMUSG00000019810	ENSMUSG00000021904	ENSMUSG00000075514	ENSMUSG00000042111	ENSMUSG00000064373	ENSMUSG00000061887
ENSMUSG00000043557	ENSMUSG00000025731	ENSMUSG00000027286	ENSMUSG00000040520	ENSMUSG00000037722	ENSMUSG00000037747
ENSMUSG00000028601	ENSMUSG00000056763	ENSMUSG00000087497	ENSMUSG00000028456	ENSMUSG00000020444	ENSMUSG00000055067
ENSMUSG00000050103	ENSMUSG00000028413	ENSMUSG00000024972	ENSMUSG00000034729	ENSMUSG00000024598	ENSMUSG00000048701
ENSMUSG00000013150	ENSMUSG00000020074	ENSMUSG00000011382	ENSMUSG00000078872	ENSMUSG00000086159	ENSMUSG00000040472
ENSMUSG00000025451	ENSMUSG00000037214	ENSMUSG00000033880	ENSMUSG00000033540	ENSMUSG00000048218	ENSMUSG00000036896
ENSMUSG00000026839	ENSMUSG00000030032	ENSMUSG00000050761	ENSMUSG00000061838	ENSMUSG00000046668	ENSMUSG00000040913
ENSMUSG00000051341	ENSMUSG00000043671	ENSMUSG00000024982	ENSMUSG00000031840	ENSMUSG00000062561	ENSMUSG00000070699
ENSMUSG00000046415	ENSMUSG00000042111	ENSMUSG00000042233	ENSMUSG00000086095	ENSMUSG00000016477	ENSMUSG00000094840
ENSMUSG00000087028	ENSMUSG00000057236	ENSMUSG00000085007	ENSMUSG00000069835	ENSMUSG00000031562	ENSMUSG00000026950
ENSMUSG00000037355	ENSMUSG00000040520	ENSMUSG00000022336	ENSMUSG00000039577	ENSMUSG00000022673	ENSMUSG00000022449
ENSMUSG00000030223	ENSMUSG00000028456	ENSMUSG00000034579	ENSMUSG00000031790	ENSMUSG00000004263	ENSMUSG00000021068
ENSMUSG00000036402	ENSMUSG00000034729	ENSMUSG00000026579	ENSMUSG00000017830	ENSMUSG00000075028	ENSMUSG00000001313
ENSMUSG00000038248	ENSMUSG00000078872	ENSMUSG00000058159	ENSMUSG00000086477	ENSMUSG00000029208	ENSMUSG00000040396
ENSMUSG00000068117	ENSMUSG00000033540	ENSMUSG00000029752	ENSMUSG00000024810	ENSMUSG00000032409	ENSMUSG00000093459
ENSMUSG00000085565	ENSMUSG00000061838	ENSMUSG00000063253	ENSMUSG00000047502	ENSMUSG00000034059	ENSMUSG00000027220
ENSMUSG00000067594	ENSMUSG00000002129	ENSMUSG00000025958	ENSMUSG00000020708	ENSMUSG00000055041	ENSMUSG00000001576
ENSMUSG00000030254	ENSMUSG00000025867	ENSMUSG00000013858	ENSMUSG00000064373	ENSMUSG00000027210	ENSMUSG00000034118
ENSMUSG00000024140	ENSMUSG00000031840	ENSMUSG00000006019	ENSMUSG00000020444	ENSMUSG00000032403	ENSMUSG00000008683
ENSMUSG00000061517	ENSMUSG00000086095	ENSMUSG00000021519	ENSMUSG00000086159	ENSMUSG00000069806	ENSMUSG00000045410
ENSMUSG00000034801	ENSMUSG00000069835	ENSMUSG00000003200	ENSMUSG00000062561	ENSMUSG00000051335	ENSMUSG00000015377
ENSMUSG00000020427	ENSMUSG00000039577	ENSMUSG00000036106	ENSMUSG00000055632	ENSMUSG00000036964	ENSMUSG00000068184
ENSMUSG00000084792	ENSMUSG00000031790	ENSMUSG00000033458	ENSMUSG00000052374	ENSMUSG00000021624	ENSMUSG00000043866
ENSMUSG00000024827	ENSMUSG00000017830	ENSMUSG00000079494	ENSMUSG00000001674	ENSMUSG00000018672	ENSMUSG00000041708
ENSMUSG00000087694	ENSMUSG00000016256	ENSMUSG00000037720	ENSMUSG00000032855	ENSMUSG00000040435	ENSMUSG00000034023
ENSMUSG00000019848	ENSMUSG00000086477	ENSMUSG00000090266	ENSMUSG00000031562	ENSMUSG00000045205	ENSMUSG00000027575
ENSMUSG00000059586	ENSMUSG00000024810	ENSMUSG00000037568	ENSMUSG00000027297	ENSMUSG00000063049	ENSMUSG00000027852
ENSMUSG00000093989	ENSMUSG00000047502	ENSMUSG00000048458	ENSMUSG00000029208	ENSMUSG00000042790	ENSMUSG00000053436
ENSMUSG00000038122	ENSMUSG00000020708	ENSMUSG00000019373	ENSMUSG00000055041	ENSMUSG00000021268	ENSMUSG00000038506
ENSMUSG00000029552	ENSMUSG00000064373	ENSMUSG00000038542	ENSMUSG00000027210	ENSMUSG00000031924	ENSMUSG00000029071
ENSMUSG00000021660	ENSMUSG00000020444	ENSMUSG00000044912	ENSMUSG00000041974	ENSMUSG00000067430	ENSMUSG00000034810
ENSMUSG00000025425	ENSMUSG00000024598	ENSMUSG00000038059	ENSMUSG00000036964	ENSMUSG00000031610	ENSMUSG00000020456
ENSMUSG00000029559	ENSMUSG00000086159	ENSMUSG00000058835	ENSMUSG00000071847	ENSMUSG00000058440	ENSMUSG00000062591
ENSMUSG00000020580	ENSMUSG00000062561	ENSMUSG00000003623	ENSMUSG00000022833	ENSMUSG00000015597	ENSMUSG00000009621
ENSMUSG00000008318	ENSMUSG00000031997	ENSMUSG00000037553	ENSMUSG00000018672	ENSMUSG00000027612	ENSMUSG00000034171
ENSMUSG00000027995	ENSMUSG00000055632	ENSMUSG00000039741	ENSMUSG00000057143	ENSMUSG00000028950	ENSMUSG00000025776
ENSMUSG00000026051	ENSMUSG00000001674	ENSMUSG00000025245	ENSMUSG00000040435	ENSMUSG00000020917	ENSMUSG00000041840
ENSMUSG00000032291	ENSMUSG00000032855	ENSMUSG00000078427	ENSMUSG00000018659	ENSMUSG00000020781	ENSMUSG00000021501
ENSMUSG00000045658	ENSMUSG00000031562	ENSMUSG00000051146	ENSMUSG00000075296	ENSMUSG00000028958	ENSMUSG00000020227
ENSMUSG00000039851	ENSMUSG00000027297	ENSMUSG00000025473	ENSMUSG00000039450	ENSMUSG00000079465	ENSMUSG00000028488
ENSMUSG00000078349	ENSMUSG00000029208	ENSMUSG00000026683	ENSMUSG00000031924	ENSMUSG00000087674	ENSMUSG00000029822
ENSMUSG00000075514	ENSMUSG00000034059	ENSMUSG00000020620	ENSMUSG00000005089	ENSMUSG00000090019	ENSMUSG00000024045
ENSMUSG00000057894	ENSMUSG00000055041	ENSMUSG00000023806	ENSMUSG00000047507	ENSMUSG00000028476	ENSMUSG00000055717
ENSMUSG00000087497	ENSMUSG00000027210	ENSMUSG00000051504	ENSMUSG00000035868	ENSMUSG00000029919	ENSMUSG00000024395
ENSMUSG00000024972	ENSMUSG00000041974	ENSMUSG00000037465	ENSMUSG00000020781	ENSMUSG00000021200	ENSMUSG00000046330
ENSMUSG00000011382	ENSMUSG00000051335	ENSMUSG00000022186	ENSMUSG00000087674	ENSMUSG00000023707	ENSMUSG00000027533
ENSMUSG00000031482	ENSMUSG00000036964	ENSMUSG00000025176	ENSMUSG00000030271	ENSMUSG00000038930	ENSMUSG00000036815
ENSMUSG00000024982	ENSMUSG00000071847	ENSMUSG00000027827	ENSMUSG00000028476	ENSMUSG00000042523	ENSMUSG00000078995
ENSMUSG00000042233	ENSMUSG00000022833	ENSMUSG00000000120	ENSMUSG00000029919	ENSMUSG00000072214	ENSMUSG00000026473
ENSMUSG00000022336	ENSMUSG00000010592	ENSMUSG00000034674	ENSMUSG00000023707	ENSMUSG00000026430	ENSMUSG00000022372
ENSMUSG00000034579	ENSMUSG00000018672	ENSMUSG00000063358	ENSMUSG00000038930	ENSMUSG00000078700	ENSMUSG00000017754
ENSMUSG00000026579	ENSMUSG00000057143	ENSMUSG00000028871	ENSMUSG00000035653	ENSMUSG00000063810	ENSMUSG00000051497
ENSMUSG00000019846	ENSMUSG00000040435	ENSMUSG00000063145	ENSMUSG00000069755	ENSMUSG00000032120	ENSMUSG00000055760
ENSMUSG00000030788	ENSMUSG00000018659	ENSMUSG00000025784	ENSMUSG00000034951	ENSMUSG00000038235	ENSMUSG00000066278
ENSMUSG00000029752	ENSMUSG00000075296	ENSMUSG00000044715	ENSMUSG00000078700	ENSMUSG00000029405	ENSMUSG00000059714
ENSMUSG00000006019	ENSMUSG00000039450	ENSMUSG00000035278	ENSMUSG00000063810	ENSMUSG00000023828	ENSMUSG00000032041
ENSMUSG00000021519	ENSMUSG00000031924	ENSMUSG00000024012	ENSMUSG00000086496	ENSMUSG00000027347	ENSMUSG00000073411
ENSMUSG00000033458	ENSMUSG00000029462	ENSMUSG00000020003	ENSMUSG00000025241	ENSMUSG00000035198	ENSMUSG00000064141
ENSMUSG00000079494	ENSMUSG00000031610	ENSMUSG00000075600	ENSMUSG00000026659	ENSMUSG00000052336	ENSMUSG00000021904
ENSMUSG00000038260	ENSMUSG00000062296	ENSMUSG00000033159	ENSMUSG00000018819	ENSMUSG00000024429	ENSMUSG00000025731
ENSMUSG00000069833	ENSMUSG00000028950	ENSMUSG00000039427	ENSMUSG00000028073	ENSMUSG00000029245	ENSMUSG00000056763
ENSMUSG00000050967	ENSMUSG00000017561	ENSMUSG00000027104	ENSMUSG00000022747	ENSMUSG00000018819	ENSMUSG00000037214
ENSMUSG00000020832	ENSMUSG00000035868	ENSMUSG00000001018	ENSMUSG00000004018	ENSMUSG00000028073	ENSMUSG00000078941
ENSMUSG00000092564	ENSMUSG00000020781	ENSMUSG00000020205	ENSMUSG00000039860	ENSMUSG00000022747	ENSMUSG00000030032
ENSMUSG00000019373	ENSMUSG00000079465	ENSMUSG00000049493	ENSMUSG00000052934	ENSMUSG00000028864	ENSMUSG00000042111
ENSMUSG00000037134	ENSMUSG00000087674	ENSMUSG00000034488	ENSMUSG00000021700	ENSMUSG00000069808	ENSMUSG00000057236
ENSMUSG00000000439	ENSMUSG00000028476	ENSMUSG00000026095	ENSMUSG00000069633	ENSMUSG00000031592	ENSMUSG00000040520
ENSMUSG00000025533	ENSMUSG00000029919	ENSMUSG00000046567	ENSMUSG00000030268	ENSMUSG00000052934	ENSMUSG00000028456
ENSMUSG00000038267	ENSMUSG00000021200	ENSMUSG00000027544	ENSMUSG00000097277	ENSMUSG00000021700	ENSMUSG00000034729
ENSMUSG00000038059	ENSMUSG00000023707	ENSMUSG00000037805	ENSMUSG00000025875	ENSMUSG00000030268	ENSMUSG00000078872
ENSMUSG00000027327	ENSMUSG00000038930	ENSMUSG00000010663	ENSMUSG00000019302	ENSMUSG00000097277	ENSMUSG00000033540
ENSMUSG00000003623	ENSMUSG00000001768	ENSMUSG00000054958	ENSMUSG00000047473	ENSMUSG00000025875	ENSMUSG00000029093
ENSMUSG00000037553	ENSMUSG00000069755	ENSMUSG00000053644	ENSMUSG00000029815	ENSMUSG00000020672	ENSMUSG00000061838
ENSMUSG00000057193	ENSMUSG00000034951	ENSMUSG00000014846	ENSMUSG00000029343	ENSMUSG00000047473	ENSMUSG00000002129
ENSMUSG00000025245	ENSMUSG00000056770	ENSMUSG00000062006	ENSMUSG00000042734	ENSMUSG00000027368	ENSMUSG00000033220
ENSMUSG00000078427	ENSMUSG00000078700	ENSMUSG00000074165	ENSMUSG00000047810	ENSMUSG00000041468	ENSMUSG00000025867
ENSMUSG00000020788	ENSMUSG00000063810	ENSMUSG00000034349	ENSMUSG00000029352	ENSMUSG00000000957	ENSMUSG00000031840
ENSMUSG00000022686	ENSMUSG00000028688	ENSMUSG00000021301	ENSMUSG00000061535	ENSMUSG00000047988	ENSMUSG00000086095
ENSMUSG00000025473	ENSMUSG00000028927	ENSMUSG00000049555	ENSMUSG00000035686	ENSMUSG00000006611	ENSMUSG00000069835
ENSMUSG00000026683	ENSMUSG00000026659	ENSMUSG00000020018	ENSMUSG00000097911	ENSMUSG00000031622	ENSMUSG00000039577
ENSMUSG00000020620	ENSMUSG00000038305	ENSMUSG00000020527	ENSMUSG00000085492	ENSMUSG00000051985	ENSMUSG00000031790
ENSMUSG00000090137	ENSMUSG00000018819	ENSMUSG00000034430	ENSMUSG00000001482	ENSMUSG00000047810	ENSMUSG00000026701
ENSMUSG00000023806	ENSMUSG00000028073	ENSMUSG00000032890	ENSMUSG00000012117	ENSMUSG00000037989	ENSMUSG00000086477
ENSMUSG00000051504	ENSMUSG00000004018	ENSMUSG00000057672	ENSMUSG00000019194	ENSMUSG00000024072	ENSMUSG00000032244
ENSMUSG00000031534	ENSMUSG00000039860	ENSMUSG00000009905	ENSMUSG00000003363	ENSMUSG00000097911	ENSMUSG00000045034
ENSMUSG00000047766	ENSMUSG00000052934	ENSMUSG00000023391	ENSMUSG00000064215	ENSMUSG00000001482	ENSMUSG00000024810
ENSMUSG00000025176	ENSMUSG00000021700	ENSMUSG00000074264	ENSMUSG00000019810	ENSMUSG00000019194	ENSMUSG00000047502
ENSMUSG00000027247	ENSMUSG00000069633	ENSMUSG00000045039	ENSMUSG00000043557	ENSMUSG00000003363	ENSMUSG00000020708
ENSMUSG00000034674	ENSMUSG00000030268	ENSMUSG00000062619	ENSMUSG00000028601	ENSMUSG00000033819	ENSMUSG00000023938
ENSMUSG00000056174	ENSMUSG00000097277	ENSMUSG00000048988	ENSMUSG00000020986	ENSMUSG00000020021	ENSMUSG00000064373
ENSMUSG00000028871	ENSMUSG00000025875	ENSMUSG00000021448	ENSMUSG00000043065	ENSMUSG00000019810	ENSMUSG00000020444
ENSMUSG00000044715	ENSMUSG00000019302	ENSMUSG00000027584	ENSMUSG00000050103	ENSMUSG00000043557	ENSMUSG00000024598
ENSMUSG00000034445	ENSMUSG00000020672	ENSMUSG00000048232	ENSMUSG00000033847	ENSMUSG00000028601	ENSMUSG00000086159
ENSMUSG00000022132	ENSMUSG00000027368	ENSMUSG00000030281	ENSMUSG00000013150	ENSMUSG00000036111	ENSMUSG00000067713
ENSMUSG00000020003	ENSMUSG00000041468	ENSMUSG00000020098	ENSMUSG00000025451	ENSMUSG00000050103	ENSMUSG00000062561
ENSMUSG00000075600	ENSMUSG00000029815	ENSMUSG00000029054	ENSMUSG00000026839	ENSMUSG00000026839	ENSMUSG00000031997
ENSMUSG00000039427	ENSMUSG00000029343	ENSMUSG00000005150	ENSMUSG00000051341	ENSMUSG00000046415	ENSMUSG00000001674
ENSMUSG00000001018	ENSMUSG00000051985	ENSMUSG00000021877	ENSMUSG00000041926	ENSMUSG00000087028	ENSMUSG00000032855
ENSMUSG00000020205	ENSMUSG00000047810	ENSMUSG00000038836	ENSMUSG00000020910	ENSMUSG00000037355	ENSMUSG00000031562
ENSMUSG00000021732	ENSMUSG00000029352	ENSMUSG00000021022	ENSMUSG00000034647	ENSMUSG00000033423	ENSMUSG00000028228
ENSMUSG00000056124	ENSMUSG00000035686	ENSMUSG00000027358	ENSMUSG00000036402	ENSMUSG00000062203	ENSMUSG00000027297
ENSMUSG00000026095	ENSMUSG00000097911	ENSMUSG00000043388	ENSMUSG00000046768	ENSMUSG00000036402	ENSMUSG00000029208
ENSMUSG00000037750	ENSMUSG00000074867	ENSMUSG00000049872	ENSMUSG00000024231	ENSMUSG00000024231	ENSMUSG00000034059
ENSMUSG00000046567	ENSMUSG00000001482	ENSMUSG00000047155	ENSMUSG00000068117	ENSMUSG00000068117	ENSMUSG00000055041
ENSMUSG00000027544	ENSMUSG00000012117	ENSMUSG00000026176	ENSMUSG00000085565	ENSMUSG00000085565	ENSMUSG00000027210
ENSMUSG00000004347	ENSMUSG00000003363	ENSMUSG00000054594	ENSMUSG00000030254	ENSMUSG00000055003	ENSMUSG00000041974
ENSMUSG00000037805	ENSMUSG00000064215	ENSMUSG00000024033	ENSMUSG00000001419	ENSMUSG00000067594	ENSMUSG00000051335
ENSMUSG00000030225	ENSMUSG00000020021	ENSMUSG00000015850	ENSMUSG00000073102	ENSMUSG00000030254	ENSMUSG00000036964
ENSMUSG00000010663	ENSMUSG00000019810	ENSMUSG00000092416	ENSMUSG00000073418	ENSMUSG00000073102	ENSMUSG00000037270
ENSMUSG00000042662	ENSMUSG00000043557	ENSMUSG00000036898	ENSMUSG00000034801	ENSMUSG00000020427	ENSMUSG00000071847
ENSMUSG00000046192	ENSMUSG00000028601	ENSMUSG00000030443	ENSMUSG00000020427	ENSMUSG00000032180	ENSMUSG00000022833
ENSMUSG00000087259	ENSMUSG00000020986	ENSMUSG00000094483	ENSMUSG00000084792	ENSMUSG00000043313	ENSMUSG00000010592
ENSMUSG00000051950	ENSMUSG00000050103	ENSMUSG00000068264	ENSMUSG00000024827	ENSMUSG00000035781	ENSMUSG00000018672
ENSMUSG00000053644	ENSMUSG00000037519	ENSMUSG00000024869	ENSMUSG00000025980	ENSMUSG00000059586	ENSMUSG00000057143
ENSMUSG00000053656	ENSMUSG00000013150	ENSMUSG00000068134	ENSMUSG00000054966	ENSMUSG00000034663	ENSMUSG00000040435
ENSMUSG00000062006	ENSMUSG00000025451	ENSMUSG00000093930	ENSMUSG00000087694	ENSMUSG00000038122	ENSMUSG00000018659
ENSMUSG00000027580	ENSMUSG00000026839	ENSMUSG00000039041	ENSMUSG00000019848	ENSMUSG00000029552	ENSMUSG00000075296
ENSMUSG00000074165	ENSMUSG00000037355	ENSMUSG00000021294	ENSMUSG00000059586	ENSMUSG00000021660	ENSMUSG00000039450
ENSMUSG00000026463	ENSMUSG00000030528	ENSMUSG00000047897	ENSMUSG00000093989	ENSMUSG00000025425	ENSMUSG00000031924
ENSMUSG00000044014	ENSMUSG00000030223	ENSMUSG00000097251	ENSMUSG00000038122	ENSMUSG00000029559	ENSMUSG00000001847
ENSMUSG00000054057	ENSMUSG00000026399	ENSMUSG00000015222	ENSMUSG00000029552	ENSMUSG00000020580	ENSMUSG00000029462
ENSMUSG00000020018	ENSMUSG00000036402	ENSMUSG00000030319	ENSMUSG00000041592	ENSMUSG00000008318	ENSMUSG00000031610
ENSMUSG00000020527	ENSMUSG00000000308	ENSMUSG00000036422	ENSMUSG00000021660	ENSMUSG00000026051	ENSMUSG00000062296
ENSMUSG00000026029	ENSMUSG00000024231	ENSMUSG00000001983	ENSMUSG00000025425	ENSMUSG00000057506	ENSMUSG00000005089
ENSMUSG00000009905	ENSMUSG00000068117	ENSMUSG00000051048	ENSMUSG00000032035	ENSMUSG00000035547	ENSMUSG00000046096
ENSMUSG00000023391	ENSMUSG00000085565	ENSMUSG00000022893	ENSMUSG00000024841	ENSMUSG00000045658	ENSMUSG00000028950
ENSMUSG00000074264	ENSMUSG00000067594	ENSMUSG00000021763	ENSMUSG00000049420	ENSMUSG00000027715	ENSMUSG00000037239
ENSMUSG00000020841	ENSMUSG00000030254	ENSMUSG00000057666	ENSMUSG00000057506	ENSMUSG00000036333	ENSMUSG00000017561
ENSMUSG00000024456	ENSMUSG00000034801	ENSMUSG00000040105	ENSMUSG00000041439	ENSMUSG00000078349	ENSMUSG00000035868
ENSMUSG00000019768	ENSMUSG00000020427	ENSMUSG00000028018	ENSMUSG00000027715	ENSMUSG00000075514	ENSMUSG00000020781
ENSMUSG00000048939	ENSMUSG00000084792	ENSMUSG00000040125	ENSMUSG00000039851	ENSMUSG00000023967	ENSMUSG00000079465
ENSMUSG00000048988	ENSMUSG00000039384	ENSMUSG00000026104	ENSMUSG00000078349	ENSMUSG00000057894	ENSMUSG00000087674
ENSMUSG00000001555	ENSMUSG00000025980	ENSMUSG00000020707	ENSMUSG00000075514	ENSMUSG00000035863	ENSMUSG00000028668
ENSMUSG00000004996	ENSMUSG00000054966	ENSMUSG00000068329	ENSMUSG00000037313	ENSMUSG00000031543	ENSMUSG00000028476
ENSMUSG00000071104	ENSMUSG00000087694	ENSMUSG00000035834	ENSMUSG00000040729	ENSMUSG00000011382	ENSMUSG00000029919
ENSMUSG00000030281	ENSMUSG00000029640	ENSMUSG00000023236	ENSMUSG00000057894	ENSMUSG00000031482	ENSMUSG00000021200
ENSMUSG00000026393	ENSMUSG00000019848	ENSMUSG00000053166	ENSMUSG00000027286	ENSMUSG00000063895	ENSMUSG00000023707
ENSMUSG00000020098	ENSMUSG00000024878	ENSMUSG00000028426	ENSMUSG00000087497	ENSMUSG00000025809	ENSMUSG00000038930
ENSMUSG00000029054	ENSMUSG00000025532	ENSMUSG00000026312	ENSMUSG00000002032	ENSMUSG00000021680	ENSMUSG00000035653
ENSMUSG00000005150	ENSMUSG00000059586	ENSMUSG00000043496	ENSMUSG00000011382	ENSMUSG00000042233	ENSMUSG00000030304
ENSMUSG00000058498	ENSMUSG00000078157	ENSMUSG00000034189	ENSMUSG00000031482	ENSMUSG00000039148	ENSMUSG00000069755
ENSMUSG00000038836	ENSMUSG00000093989	ENSMUSG00000025068	ENSMUSG00000021680	ENSMUSG00000034579	ENSMUSG00000034951
ENSMUSG00000026456	ENSMUSG00000038122	ENSMUSG00000033589	ENSMUSG00000033880	ENSMUSG00000026579	ENSMUSG00000026430
ENSMUSG00000027966	ENSMUSG00000032579	ENSMUSG00000035027	ENSMUSG00000037936	ENSMUSG00000030103	ENSMUSG00000056770
ENSMUSG00000021022	ENSMUSG00000029552	ENSMUSG00000079057	ENSMUSG00000050761	ENSMUSG00000024241	ENSMUSG00000078700
ENSMUSG00000027358	ENSMUSG00000021660	ENSMUSG00000028133	ENSMUSG00000074272	ENSMUSG00000029752	ENSMUSG00000063810
ENSMUSG00000043388	ENSMUSG00000025425	ENSMUSG00000035000	ENSMUSG00000024982	ENSMUSG00000042650	ENSMUSG00000070808
ENSMUSG00000043635	ENSMUSG00000044125	ENSMUSG00000097796	ENSMUSG00000042233	ENSMUSG00000039656	ENSMUSG00000028688
ENSMUSG00000053965	ENSMUSG00000029559	ENSMUSG00000036371	ENSMUSG00000085007	ENSMUSG00000011884	ENSMUSG00000028927
ENSMUSG00000020224	ENSMUSG00000038763	ENSMUSG00000037017	ENSMUSG00000022336	ENSMUSG00000025958	ENSMUSG00000038305
ENSMUSG00000049872	ENSMUSG00000017929	ENSMUSG00000061313	ENSMUSG00000034579	ENSMUSG00000027737	ENSMUSG00000018819
ENSMUSG00000054594	ENSMUSG00000024135	ENSMUSG00000021814	ENSMUSG00000019846	ENSMUSG00000013858	ENSMUSG00000028073
ENSMUSG00000024033	ENSMUSG00000035754	ENSMUSG00000060032	ENSMUSG00000030788	ENSMUSG00000006019	ENSMUSG00000004018
ENSMUSG00000092416	ENSMUSG00000078349	ENSMUSG00000028312	ENSMUSG00000078484	ENSMUSG00000066721	ENSMUSG00000039860
ENSMUSG00000036898	ENSMUSG00000075514	ENSMUSG00000035357	ENSMUSG00000011884	ENSMUSG00000025486	ENSMUSG00000052934
ENSMUSG00000030443	ENSMUSG00000040729	ENSMUSG00000027669	ENSMUSG00000025958	ENSMUSG00000003200	ENSMUSG00000021700
ENSMUSG00000024869	ENSMUSG00000057894	ENSMUSG00000026775	ENSMUSG00000027737	ENSMUSG00000036106	ENSMUSG00000069633
ENSMUSG00000095325	ENSMUSG00000039488	ENSMUSG00000086968	ENSMUSG00000006019	ENSMUSG00000033458	ENSMUSG00000032253
ENSMUSG00000025138	ENSMUSG00000033852	ENSMUSG00000056215	ENSMUSG00000066721	ENSMUSG00000079494	ENSMUSG00000030268
ENSMUSG00000042286	ENSMUSG00000087497	ENSMUSG00000006717	ENSMUSG00000021519	ENSMUSG00000037720	ENSMUSG00000097277
ENSMUSG00000022505	ENSMUSG00000002032	ENSMUSG00000058407	ENSMUSG00000052125	ENSMUSG00000038260	ENSMUSG00000025875
ENSMUSG00000034563	ENSMUSG00000011382	ENSMUSG00000029119	ENSMUSG00000033458	ENSMUSG00000057604	ENSMUSG00000019302
ENSMUSG00000097251	ENSMUSG00000031482	ENSMUSG00000057863	ENSMUSG00000031958	ENSMUSG00000050967	ENSMUSG00000028187
ENSMUSG00000085334	ENSMUSG00000021680	ENSMUSG00000041343	ENSMUSG00000079494	ENSMUSG00000038080	ENSMUSG00000020672
ENSMUSG00000015222	ENSMUSG00000033880	ENSMUSG00000029684	ENSMUSG00000045867	ENSMUSG00000039601	ENSMUSG00000027368
ENSMUSG00000075569	ENSMUSG00000037936	ENSMUSG00000038346	ENSMUSG00000038260	ENSMUSG00000019373	ENSMUSG00000041468
ENSMUSG00000097180	ENSMUSG00000042233	ENSMUSG00000003746	ENSMUSG00000067365	ENSMUSG00000000439	ENSMUSG00000053289
ENSMUSG00000036422	ENSMUSG00000022336	ENSMUSG00000029464	ENSMUSG00000030534	ENSMUSG00000035372	ENSMUSG00000029815
ENSMUSG00000025239	ENSMUSG00000034579	ENSMUSG00000037669	ENSMUSG00000068394	ENSMUSG00000025533	ENSMUSG00000031622
ENSMUSG00000001983	ENSMUSG00000030788	ENSMUSG00000075555	ENSMUSG00000025156	ENSMUSG00000036966	ENSMUSG00000029343
ENSMUSG00000051048	ENSMUSG00000029752	ENSMUSG00000036309	ENSMUSG00000050967	ENSMUSG00000038059	ENSMUSG00000051985
ENSMUSG00000097777	ENSMUSG00000078484	ENSMUSG00000007655	ENSMUSG00000022247	ENSMUSG00000027327	ENSMUSG00000047810
ENSMUSG00000055319	ENSMUSG00000011884	ENSMUSG00000038319	ENSMUSG00000010057	ENSMUSG00000041375	ENSMUSG00000037989
ENSMUSG00000057666	ENSMUSG00000027737	ENSMUSG00000040268	ENSMUSG00000020892	ENSMUSG00000003623	ENSMUSG00000029352
ENSMUSG00000028018	ENSMUSG00000006019	ENSMUSG00000019437	ENSMUSG00000048458	ENSMUSG00000019461	ENSMUSG00000035686
ENSMUSG00000026104	ENSMUSG00000066721	ENSMUSG00000028542	ENSMUSG00000092564	ENSMUSG00000003068	ENSMUSG00000024072
ENSMUSG00000027408	ENSMUSG00000021519	ENSMUSG00000038178	ENSMUSG00000014592	ENSMUSG00000037553	ENSMUSG00000097911
ENSMUSG00000068329	ENSMUSG00000026322	ENSMUSG00000044042	ENSMUSG00000037134	ENSMUSG00000057193	ENSMUSG00000085492
ENSMUSG00000026127	ENSMUSG00000052125	ENSMUSG00000039410	ENSMUSG00000000439	ENSMUSG00000025245	ENSMUSG00000001482
ENSMUSG00000035834	ENSMUSG00000033458	ENSMUSG00000039178	ENSMUSG00000025533	ENSMUSG00000051146	ENSMUSG00000012117
ENSMUSG00000086825	ENSMUSG00000079494	ENSMUSG00000030545	ENSMUSG00000036966	ENSMUSG00000025473	ENSMUSG00000003363
ENSMUSG00000023236	ENSMUSG00000045867	ENSMUSG00000085316	ENSMUSG00000028778	ENSMUSG00000020620	ENSMUSG00000064215
ENSMUSG00000039579	ENSMUSG00000038260	ENSMUSG00000017344	ENSMUSG00000021271	ENSMUSG00000023806	ENSMUSG00000020021
ENSMUSG00000053166	ENSMUSG00000067365	ENSMUSG00000024712	ENSMUSG00000038059	ENSMUSG00000051504	ENSMUSG00000019810
ENSMUSG00000028426	ENSMUSG00000025156	ENSMUSG00000009207	ENSMUSG00000039116	ENSMUSG00000027894	ENSMUSG00000043557
ENSMUSG00000026483	ENSMUSG00000050967	ENSMUSG00000031703	ENSMUSG00000003623	ENSMUSG00000031534	ENSMUSG00000028601
ENSMUSG00000021190	ENSMUSG00000038080	ENSMUSG00000029862	ENSMUSG00000035202	ENSMUSG00000037465	ENSMUSG00000020986
ENSMUSG00000035984	ENSMUSG00000020832	ENSMUSG00000087138	ENSMUSG00000019461	ENSMUSG00000047766	ENSMUSG00000039954
ENSMUSG00000043496	ENSMUSG00000022247	ENSMUSG00000000275	ENSMUSG00000036009	ENSMUSG00000033256	ENSMUSG00000050103
ENSMUSG00000032649	ENSMUSG00000092564	ENSMUSG00000036718	ENSMUSG00000037553	ENSMUSG00000025176	ENSMUSG00000037519
ENSMUSG00000008393	ENSMUSG00000014592	ENSMUSG00000026511	ENSMUSG00000026065	ENSMUSG00000027827	ENSMUSG00000033847
ENSMUSG00000034189	ENSMUSG00000037134	ENSMUSG00000027932	ENSMUSG00000029712	ENSMUSG00000034674	ENSMUSG00000013150
ENSMUSG00000024914	ENSMUSG00000070871	ENSMUSG00000001988	ENSMUSG00000025245	ENSMUSG00000063358	ENSMUSG00000025451
ENSMUSG00000034424	ENSMUSG00000000439	ENSMUSG00000052525	ENSMUSG00000078427	ENSMUSG00000075467	ENSMUSG00000026839
ENSMUSG00000037493	ENSMUSG00000035372	ENSMUSG00000090164	ENSMUSG00000020788	ENSMUSG00000034177	ENSMUSG00000051341
ENSMUSG00000033174	ENSMUSG00000025533	ENSMUSG00000056656	ENSMUSG00000025473	ENSMUSG00000056174	ENSMUSG00000037355
ENSMUSG00000069135	ENSMUSG00000036966	ENSMUSG00000012126	ENSMUSG00000026683	ENSMUSG00000028871	ENSMUSG00000030223
ENSMUSG00000033589	ENSMUSG00000038267	ENSMUSG00000039431	ENSMUSG00000020620	ENSMUSG00000035278	ENSMUSG00000020910
ENSMUSG00000033016	ENSMUSG00000038059	ENSMUSG00000073705	ENSMUSG00000090137	ENSMUSG00000005371	ENSMUSG00000036402
ENSMUSG00000014158	ENSMUSG00000033917	ENSMUSG00000074863	ENSMUSG00000023806	ENSMUSG00000057335	ENSMUSG00000000308
ENSMUSG00000054931	ENSMUSG00000039116	ENSMUSG00000044628	ENSMUSG00000043962	ENSMUSG00000024012	ENSMUSG00000024231
ENSMUSG00000035027	ENSMUSG00000003623	ENSMUSG00000027166	ENSMUSG00000028980	ENSMUSG00000075600	ENSMUSG00000042688
ENSMUSG00000079057	ENSMUSG00000035202	ENSMUSG00000029162	ENSMUSG00000051504	ENSMUSG00000039427	ENSMUSG00000068117
ENSMUSG00000047419	ENSMUSG00000019461	ENSMUSG00000021810	ENSMUSG00000033082	ENSMUSG00000027104	ENSMUSG00000085565
ENSMUSG00000073650	ENSMUSG00000036009	ENSMUSG00000044447	ENSMUSG00000031534	ENSMUSG00000028284	ENSMUSG00000049091
ENSMUSG00000006021	ENSMUSG00000057193	ENSMUSG00000024258	ENSMUSG00000031828	ENSMUSG00000020205	ENSMUSG00000067594
ENSMUSG00000028133	ENSMUSG00000029712	ENSMUSG00000022763	ENSMUSG00000047766	ENSMUSG00000021732	ENSMUSG00000030254
ENSMUSG00000041907	ENSMUSG00000025245	ENSMUSG00000034158	ENSMUSG00000022186	ENSMUSG00000056124	ENSMUSG00000030259
ENSMUSG00000027381	ENSMUSG00000078427	ENSMUSG00000038187	ENSMUSG00000025176	ENSMUSG00000034488	ENSMUSG00000005533
ENSMUSG00000097796	ENSMUSG00000022686	ENSMUSG00000022051	ENSMUSG00000020250	ENSMUSG00000026095	ENSMUSG00000001419
ENSMUSG00000024737	ENSMUSG00000025473	ENSMUSG00000025795	ENSMUSG00000034674	ENSMUSG00000027544	ENSMUSG00000073418
ENSMUSG00000027800	ENSMUSG00000020620	ENSMUSG00000053870	ENSMUSG00000034177	ENSMUSG00000037204	ENSMUSG00000034801
ENSMUSG00000061313	ENSMUSG00000090137	ENSMUSG00000025280	ENSMUSG00000043940	ENSMUSG00000019082	ENSMUSG00000020427
ENSMUSG00000026634	ENSMUSG00000023806	ENSMUSG00000029209	ENSMUSG00000063514	ENSMUSG00000026259	ENSMUSG00000041923
ENSMUSG00000021814	ENSMUSG00000043962	ENSMUSG00000028041	ENSMUSG00000028871	ENSMUSG00000037805	ENSMUSG00000039384
ENSMUSG00000019873	ENSMUSG00000051504	ENSMUSG00000019505	ENSMUSG00000025784	ENSMUSG00000030225	ENSMUSG00000049939
ENSMUSG00000027577	ENSMUSG00000033082	ENSMUSG00000054648	ENSMUSG00000035278	ENSMUSG00000010663	ENSMUSG00000025980
ENSMUSG00000035473	ENSMUSG00000001521	ENSMUSG00000054863	ENSMUSG00000020003	ENSMUSG00000042662	ENSMUSG00000087694
ENSMUSG00000027669	ENSMUSG00000031534	ENSMUSG00000023087	ENSMUSG00000075600	ENSMUSG00000046192	ENSMUSG00000019848
ENSMUSG00000035637	ENSMUSG00000029490	ENSMUSG00000070643	ENSMUSG00000039427	ENSMUSG00000050199	ENSMUSG00000043313
ENSMUSG00000086968	ENSMUSG00000047766	ENSMUSG00000028885	ENSMUSG00000019731	ENSMUSG00000087259	ENSMUSG00000059586
ENSMUSG00000056215	ENSMUSG00000022186	ENSMUSG00000033594	ENSMUSG00000027104	ENSMUSG00000053644	ENSMUSG00000093989
ENSMUSG00000006717	ENSMUSG00000025176	ENSMUSG00000028156	ENSMUSG00000020205	ENSMUSG00000053656	ENSMUSG00000038122
ENSMUSG00000029119	ENSMUSG00000020250	ENSMUSG00000009585	ENSMUSG00000021732	ENSMUSG00000062006	ENSMUSG00000032579
ENSMUSG00000057863	ENSMUSG00000034674	ENSMUSG00000033287	ENSMUSG00000056124	ENSMUSG00000074165	ENSMUSG00000029552
ENSMUSG00000041343	ENSMUSG00000034177	ENSMUSG00000012819	ENSMUSG00000049493	ENSMUSG00000034349	ENSMUSG00000021660
ENSMUSG00000029684	ENSMUSG00000056174	ENSMUSG00000056201	ENSMUSG00000060073	ENSMUSG00000028402	ENSMUSG00000031913
ENSMUSG00000057858	ENSMUSG00000043940	ENSMUSG00000048826	ENSMUSG00000039703	ENSMUSG00000026463	ENSMUSG00000025425
ENSMUSG00000003746	ENSMUSG00000063514	ENSMUSG00000028189	ENSMUSG00000034488	ENSMUSG00000044014	ENSMUSG00000029559
ENSMUSG00000029464	ENSMUSG00000028871	ENSMUSG00000081225	ENSMUSG00000026095	ENSMUSG00000020018	ENSMUSG00000038763
ENSMUSG00000037669	ENSMUSG00000021254	ENSMUSG00000030979	ENSMUSG00000019082	ENSMUSG00000020527	ENSMUSG00000017929
ENSMUSG00000007655	ENSMUSG00000022132	ENSMUSG00000002346	ENSMUSG00000037805	ENSMUSG00000032890	ENSMUSG00000033022
ENSMUSG00000038178	ENSMUSG00000035278	ENSMUSG00000035769	ENSMUSG00000030225	ENSMUSG00000009905	ENSMUSG00000029672
ENSMUSG00000044042	ENSMUSG00000097680	ENSMUSG00000014418	ENSMUSG00000029475	ENSMUSG00000022452	ENSMUSG00000040034
ENSMUSG00000039178	ENSMUSG00000020003	ENSMUSG00000062542	ENSMUSG00000038085	ENSMUSG00000035735	ENSMUSG00000057506
ENSMUSG00000085316	ENSMUSG00000075600	ENSMUSG00000022847	ENSMUSG00000042662	ENSMUSG00000074264	ENSMUSG00000041439
ENSMUSG00000030862	ENSMUSG00000039427	ENSMUSG00000022962	ENSMUSG00000046192	ENSMUSG00000020841	ENSMUSG00000024135
ENSMUSG00000017344	ENSMUSG00000027104	ENSMUSG00000021693	ENSMUSG00000021418	ENSMUSG00000045039	ENSMUSG00000029270
ENSMUSG00000024712	ENSMUSG00000056124	ENSMUSG00000021379	ENSMUSG00000050199	ENSMUSG00000062619	ENSMUSG00000027331
ENSMUSG00000009207	ENSMUSG00000020057	ENSMUSG00000047656	ENSMUSG00000087259	ENSMUSG00000019768	ENSMUSG00000035754
ENSMUSG00000029862	ENSMUSG00000060073	ENSMUSG00000051678	ENSMUSG00000053644	ENSMUSG00000048988	ENSMUSG00000078349
ENSMUSG00000087138	ENSMUSG00000039703	ENSMUSG00000028393	ENSMUSG00000062006	ENSMUSG00000050954	ENSMUSG00000075514
ENSMUSG00000039059	ENSMUSG00000026095	ENSMUSG00000079669	ENSMUSG00000074165	ENSMUSG00000004996	ENSMUSG00000023967
ENSMUSG00000000275	ENSMUSG00000004347	ENSMUSG00000090258	ENSMUSG00000046364	ENSMUSG00000030281	ENSMUSG00000037313
ENSMUSG00000026511	ENSMUSG00000019082	ENSMUSG00000021262	ENSMUSG00000042502	ENSMUSG00000026393	ENSMUSG00000040729
ENSMUSG00000027932	ENSMUSG00000037805	ENSMUSG00000047414	ENSMUSG00000044014	ENSMUSG00000049001	ENSMUSG00000057894
ENSMUSG00000033615	ENSMUSG00000030225	ENSMUSG00000006154	ENSMUSG00000052291	ENSMUSG00000020098	ENSMUSG00000037260
ENSMUSG00000042104	ENSMUSG00000029475	ENSMUSG00000026365	ENSMUSG00000020527	ENSMUSG00000002250	ENSMUSG00000039488
ENSMUSG00000019797	ENSMUSG00000038085	ENSMUSG00000039830	ENSMUSG00000025137	ENSMUSG00000005150	ENSMUSG00000033852
ENSMUSG00000024007	ENSMUSG00000042662	ENSMUSG00000054976	ENSMUSG00000091393	ENSMUSG00000058498	ENSMUSG00000087497
ENSMUSG00000001988	ENSMUSG00000046192	ENSMUSG00000031740	ENSMUSG00000009905	ENSMUSG00000039286	ENSMUSG00000002032
ENSMUSG00000052525	ENSMUSG00000087259	ENSMUSG00000041488	ENSMUSG00000022452	ENSMUSG00000026153	ENSMUSG00000011382
ENSMUSG00000056656	ENSMUSG00000051950	ENSMUSG00000021650	ENSMUSG00000028992	ENSMUSG00000038836	ENSMUSG00000031482
ENSMUSG00000012126	ENSMUSG00000053644	ENSMUSG00000023913	ENSMUSG00000074264	ENSMUSG00000027966	ENSMUSG00000021680
ENSMUSG00000002900	ENSMUSG00000062006	ENSMUSG00000023571	ENSMUSG00000029390	ENSMUSG00000021022	ENSMUSG00000033880
ENSMUSG00000039431	ENSMUSG00000074165	ENSMUSG00000030557	ENSMUSG00000028582	ENSMUSG00000043388	ENSMUSG00000037936
ENSMUSG00000073705	ENSMUSG00000046364	ENSMUSG00000024851	ENSMUSG00000048939	ENSMUSG00000053965	ENSMUSG00000042233
ENSMUSG00000074863	ENSMUSG00000026463	ENSMUSG00000033502	ENSMUSG00000001555	ENSMUSG00000040563	ENSMUSG00000085007
ENSMUSG00000080316	ENSMUSG00000042502	ENSMUSG00000046111	ENSMUSG00000027584	ENSMUSG00000020224	ENSMUSG00000022336
ENSMUSG00000027166	ENSMUSG00000044014	ENSMUSG00000028952	ENSMUSG00000025375	ENSMUSG00000049872	ENSMUSG00000034579
ENSMUSG00000021810	ENSMUSG00000054057	ENSMUSG00000028167	ENSMUSG00000030281	ENSMUSG00000047155	ENSMUSG00000019846
ENSMUSG00000037740	ENSMUSG00000020527	ENSMUSG00000057719	ENSMUSG00000037070	ENSMUSG00000054594	ENSMUSG00000030788
ENSMUSG00000024258	ENSMUSG00000025137	ENSMUSG00000026972	ENSMUSG00000020098	ENSMUSG00000024033	ENSMUSG00000029752
ENSMUSG00000038187	ENSMUSG00000091393	ENSMUSG00000005043	ENSMUSG00000031974	ENSMUSG00000092416	ENSMUSG00000044352
ENSMUSG00000013766	ENSMUSG00000009905	ENSMUSG00000037946	ENSMUSG00000020720	ENSMUSG00000036898	ENSMUSG00000063253
ENSMUSG00000045608	ENSMUSG00000022452	ENSMUSG00000006930	ENSMUSG00000021671	ENSMUSG00000030443	ENSMUSG00000042650
ENSMUSG00000053870	ENSMUSG00000028992	ENSMUSG00000030306	ENSMUSG00000038836	ENSMUSG00000004360	ENSMUSG00000078484
ENSMUSG00000000693	ENSMUSG00000074264	ENSMUSG00000020741	ENSMUSG00000084974	ENSMUSG00000068264	ENSMUSG00000011884
ENSMUSG00000001700	ENSMUSG00000020841	ENSMUSG00000087484	ENSMUSG00000043388	ENSMUSG00000000253	ENSMUSG00000025958
ENSMUSG00000029602	ENSMUSG00000029390	ENSMUSG00000008859	ENSMUSG00000053965	ENSMUSG00000024869	ENSMUSG00000027737
ENSMUSG00000025280	ENSMUSG00000069376	ENSMUSG00000021957	ENSMUSG00000020224	ENSMUSG00000003178	ENSMUSG00000006019
ENSMUSG00000028041	ENSMUSG00000028582	ENSMUSG00000034863	ENSMUSG00000049872	ENSMUSG00000095325	ENSMUSG00000066721
ENSMUSG00000019505	ENSMUSG00000019768	ENSMUSG00000052144	ENSMUSG00000047155	ENSMUSG00000039041	ENSMUSG00000021519
ENSMUSG00000097146	ENSMUSG00000048939	ENSMUSG00000005469	ENSMUSG00000054594	ENSMUSG00000022505	ENSMUSG00000052125
ENSMUSG00000054863	ENSMUSG00000029924	ENSMUSG00000059187	ENSMUSG00000024033	ENSMUSG00000071073	ENSMUSG00000033458
ENSMUSG00000023087	ENSMUSG00000021448	ENSMUSG00000026421	ENSMUSG00000015850	ENSMUSG00000034563	ENSMUSG00000079494
ENSMUSG00000028885	ENSMUSG00000004996	ENSMUSG00000035403	ENSMUSG00000092416	ENSMUSG00000097251	ENSMUSG00000045867
ENSMUSG00000097596	ENSMUSG00000030281	ENSMUSG00000030035	ENSMUSG00000036898	ENSMUSG00000015222	ENSMUSG00000038260
ENSMUSG00000033594	ENSMUSG00000037070	ENSMUSG00000025436	ENSMUSG00000030443	ENSMUSG00000006920	ENSMUSG00000067365
ENSMUSG00000050891	ENSMUSG00000026393	ENSMUSG00000020732	ENSMUSG00000064302	ENSMUSG00000040276	ENSMUSG00000090266
ENSMUSG00000009585	ENSMUSG00000049001	ENSMUSG00000041477	ENSMUSG00000004360	ENSMUSG00000075569	ENSMUSG00000025156
ENSMUSG00000056201	ENSMUSG00000020098	ENSMUSG00000051615	ENSMUSG00000021905	ENSMUSG00000097180	ENSMUSG00000050967
ENSMUSG00000048826	ENSMUSG00000031974	ENSMUSG00000036160	ENSMUSG00000025584	ENSMUSG00000036422	ENSMUSG00000022247
ENSMUSG00000037649	ENSMUSG00000029054	ENSMUSG00000029403	ENSMUSG00000000253	ENSMUSG00000050565	ENSMUSG00000010057
ENSMUSG00000028189	ENSMUSG00000010110	ENSMUSG00000043903	ENSMUSG00000024869	ENSMUSG00000025239	ENSMUSG00000020892
ENSMUSG00000081225	ENSMUSG00000021671	ENSMUSG00000026556	ENSMUSG00000030062	ENSMUSG00000001983	ENSMUSG00000048458
ENSMUSG00000021607	ENSMUSG00000038836	ENSMUSG00000005656	ENSMUSG00000003178	ENSMUSG00000051048	ENSMUSG00000092564
ENSMUSG00000030979	ENSMUSG00000027966	ENSMUSG00000039163	ENSMUSG00000095325	ENSMUSG00000097777	ENSMUSG00000014592
ENSMUSG00000031782	ENSMUSG00000027358	ENSMUSG00000027456	ENSMUSG00000025138	ENSMUSG00000057666	ENSMUSG00000037134
ENSMUSG00000021947	ENSMUSG00000043388	ENSMUSG00000034501	ENSMUSG00000093930	ENSMUSG00000028018	ENSMUSG00000000439
ENSMUSG00000014418	ENSMUSG00000043635	ENSMUSG00000084890	ENSMUSG00000032101	ENSMUSG00000027875	ENSMUSG00000035372
ENSMUSG00000050914	ENSMUSG00000053965	ENSMUSG00000028337	ENSMUSG00000022505	ENSMUSG00000026104	ENSMUSG00000025533
ENSMUSG00000021693	ENSMUSG00000020224	ENSMUSG00000030075	ENSMUSG00000047897	ENSMUSG00000027408	ENSMUSG00000036966
ENSMUSG00000047656	ENSMUSG00000047155	ENSMUSG00000030351	ENSMUSG00000034563	ENSMUSG00000066441	ENSMUSG00000021271
ENSMUSG00000051678	ENSMUSG00000033808	ENSMUSG00000056492	ENSMUSG00000097251	ENSMUSG00000068329	ENSMUSG00000038267
ENSMUSG00000079669	ENSMUSG00000054594	ENSMUSG00000002804	ENSMUSG00000085334	ENSMUSG00000020231	ENSMUSG00000038059
ENSMUSG00000045464	ENSMUSG00000024033	ENSMUSG00000031601	ENSMUSG00000015222	ENSMUSG00000035834	ENSMUSG00000033917
ENSMUSG00000090258	ENSMUSG00000092416	ENSMUSG00000021895	ENSMUSG00000097180	ENSMUSG00000023236	ENSMUSG00000039116
ENSMUSG00000021262	ENSMUSG00000036898	ENSMUSG00000020644	ENSMUSG00000026956	ENSMUSG00000017716	ENSMUSG00000003623
ENSMUSG00000027478	ENSMUSG00000030443	ENSMUSG00000001761	ENSMUSG00000014243	ENSMUSG00000030417	ENSMUSG00000035202
ENSMUSG00000006154	ENSMUSG00000064302	ENSMUSG00000051557	ENSMUSG00000097626	ENSMUSG00000053166	ENSMUSG00000037553
ENSMUSG00000026365	ENSMUSG00000004360	ENSMUSG00000032528	ENSMUSG00000025239	ENSMUSG00000020315	ENSMUSG00000057193
ENSMUSG00000023951	ENSMUSG00000021905	ENSMUSG00000063796	ENSMUSG00000001983	ENSMUSG00000028426	ENSMUSG00000029712
ENSMUSG00000021650	ENSMUSG00000000253	ENSMUSG00000040795	ENSMUSG00000051048	ENSMUSG00000026483	ENSMUSG00000040414
ENSMUSG00000023913	ENSMUSG00000024869	ENSMUSG00000032097	ENSMUSG00000097777	ENSMUSG00000026312	ENSMUSG00000025245
ENSMUSG00000023571	ENSMUSG00000030062	ENSMUSG00000078546	ENSMUSG00000055319	ENSMUSG00000035984	ENSMUSG00000078427
ENSMUSG00000024851	ENSMUSG00000095325	ENSMUSG00000040943	ENSMUSG00000057666	ENSMUSG00000032649	ENSMUSG00000025473
ENSMUSG00000033502	ENSMUSG00000025138	ENSMUSG00000053550	ENSMUSG00000026104	ENSMUSG00000034189	ENSMUSG00000020620
ENSMUSG00000028952	ENSMUSG00000093930	ENSMUSG00000040040	ENSMUSG00000027408	ENSMUSG00000003575	ENSMUSG00000090137
ENSMUSG00000030878	ENSMUSG00000022505	ENSMUSG00000004771	ENSMUSG00000030172	ENSMUSG00000034424	ENSMUSG00000078444
ENSMUSG00000021420	ENSMUSG00000047897	ENSMUSG00000021018	ENSMUSG00000020707	ENSMUSG00000033174	ENSMUSG00000023806
ENSMUSG00000036863	ENSMUSG00000097251	ENSMUSG00000015961	ENSMUSG00000068329	ENSMUSG00000019428	ENSMUSG00000043962
ENSMUSG00000029217	ENSMUSG00000015222	ENSMUSG00000069670	ENSMUSG00000026127	ENSMUSG00000025068	ENSMUSG00000028980
ENSMUSG00000028167	ENSMUSG00000075569	ENSMUSG00000024665	ENSMUSG00000035834	ENSMUSG00000033589	ENSMUSG00000051504
ENSMUSG00000027550	ENSMUSG00000097180	ENSMUSG00000027787	ENSMUSG00000086825	ENSMUSG00000054931	ENSMUSG00000033082
ENSMUSG00000037946	ENSMUSG00000026956	ENSMUSG00000067242	ENSMUSG00000023236	ENSMUSG00000035027	ENSMUSG00000027894
ENSMUSG00000087484	ENSMUSG00000050565	ENSMUSG00000053004	ENSMUSG00000017716	ENSMUSG00000079057	ENSMUSG00000031534
ENSMUSG00000025232	ENSMUSG00000025239	ENSMUSG00000032657	ENSMUSG00000029364	ENSMUSG00000047419	ENSMUSG00000029490
ENSMUSG00000061894	ENSMUSG00000051048	ENSMUSG00000038412	ENSMUSG00000038615	ENSMUSG00000073650	ENSMUSG00000047766
ENSMUSG00000071037	ENSMUSG00000022893	ENSMUSG00000083907	ENSMUSG00000026312	ENSMUSG00000006021	ENSMUSG00000022186
ENSMUSG00000059187	ENSMUSG00000097777	ENSMUSG00000018848	ENSMUSG00000031976	ENSMUSG00000028133	ENSMUSG00000025176
ENSMUSG00000034591	ENSMUSG00000021763	ENSMUSG00000000131	ENSMUSG00000043496	ENSMUSG00000041907	ENSMUSG00000020250
ENSMUSG00000022216	ENSMUSG00000055319	ENSMUSG00000060427	ENSMUSG00000032649	ENSMUSG00000097796	ENSMUSG00000027247
ENSMUSG00000038215	ENSMUSG00000057666	ENSMUSG00000003344	ENSMUSG00000008393	ENSMUSG00000027800	ENSMUSG00000034674
ENSMUSG00000005397	ENSMUSG00000040125	ENSMUSG00000039253	ENSMUSG00000034189	ENSMUSG00000061313	ENSMUSG00000034177
ENSMUSG00000041477	ENSMUSG00000068329	ENSMUSG00000013275	ENSMUSG00000051169	ENSMUSG00000021967	ENSMUSG00000056174
ENSMUSG00000051615	ENSMUSG00000026127	ENSMUSG00000027778	ENSMUSG00000030722	ENSMUSG00000021814	ENSMUSG00000043940
ENSMUSG00000036160	ENSMUSG00000035834	ENSMUSG00000038866	ENSMUSG00000044768	ENSMUSG00000019873	ENSMUSG00000021147
ENSMUSG00000024486	ENSMUSG00000086825	ENSMUSG00000032532	ENSMUSG00000034424	ENSMUSG00000004328	ENSMUSG00000063514
ENSMUSG00000054404	ENSMUSG00000023236	ENSMUSG00000097381	ENSMUSG00000037493	ENSMUSG00000060032	ENSMUSG00000028871
ENSMUSG00000035914	ENSMUSG00000017716	ENSMUSG00000006567	ENSMUSG00000069135	ENSMUSG00000027577	ENSMUSG00000021254
ENSMUSG00000055065	ENSMUSG00000029364	ENSMUSG00000070923	ENSMUSG00000025068	ENSMUSG00000035473	ENSMUSG00000035278
ENSMUSG00000035121	ENSMUSG00000026483	ENSMUSG00000042747	ENSMUSG00000060152	ENSMUSG00000027669	ENSMUSG00000020003
ENSMUSG00000027456	ENSMUSG00000038615	ENSMUSG00000004462	ENSMUSG00000033589	ENSMUSG00000026775	ENSMUSG00000075600
ENSMUSG00000034501	ENSMUSG00000026312	ENSMUSG00000070493	ENSMUSG00000032754	ENSMUSG00000086968	ENSMUSG00000039427
ENSMUSG00000084890	ENSMUSG00000035984	ENSMUSG00000031983	ENSMUSG00000054931	ENSMUSG00000036845	ENSMUSG00000027104
ENSMUSG00000028337	ENSMUSG00000031976	ENSMUSG00000004902	ENSMUSG00000079057	ENSMUSG00000024937	ENSMUSG00000020205
ENSMUSG00000030351	ENSMUSG00000043496	ENSMUSG00000032667	ENSMUSG00000047419	ENSMUSG00000029119	ENSMUSG00000056124
ENSMUSG00000056492	ENSMUSG00000032649	ENSMUSG00000022696	ENSMUSG00000089818	ENSMUSG00000057863	ENSMUSG00000049493
ENSMUSG00000022724	ENSMUSG00000034189	ENSMUSG00000029335	ENSMUSG00000028873	ENSMUSG00000041343	ENSMUSG00000060073
ENSMUSG00000074865	ENSMUSG00000051169	ENSMUSG00000045404	ENSMUSG00000073650	ENSMUSG00000029684	ENSMUSG00000039703
ENSMUSG00000027750	ENSMUSG00000044768	ENSMUSG00000029499	ENSMUSG00000030410	ENSMUSG00000003746	ENSMUSG00000032262
ENSMUSG00000020230	ENSMUSG00000024914	ENSMUSG00000042436	ENSMUSG00000042579	ENSMUSG00000029464	ENSMUSG00000026095
ENSMUSG00000024610	ENSMUSG00000034424	ENSMUSG00000020864	ENSMUSG00000006021	ENSMUSG00000037669	ENSMUSG00000004347
ENSMUSG00000031608	ENSMUSG00000037493	ENSMUSG00000085566	ENSMUSG00000028133	ENSMUSG00000007655	ENSMUSG00000051590
ENSMUSG00000062981	ENSMUSG00000033174	ENSMUSG00000052407	ENSMUSG00000027381	ENSMUSG00000021838	ENSMUSG00000061576
ENSMUSG00000051557	ENSMUSG00000069135	ENSMUSG00000085882	ENSMUSG00000097796	ENSMUSG00000001138	ENSMUSG00000019082
ENSMUSG00000032528	ENSMUSG00000027845	ENSMUSG00000054051	ENSMUSG00000036371	ENSMUSG00000038178	ENSMUSG00000037805
ENSMUSG00000048483	ENSMUSG00000042590	ENSMUSG00000078958	ENSMUSG00000027800	ENSMUSG00000044042	ENSMUSG00000030225
ENSMUSG00000038718	ENSMUSG00000060152	ENSMUSG00000079654	ENSMUSG00000037017	ENSMUSG00000039178	ENSMUSG00000029475
ENSMUSG00000032097	ENSMUSG00000033589	ENSMUSG00000042826	ENSMUSG00000061313	ENSMUSG00000085316	ENSMUSG00000038085
ENSMUSG00000078546	ENSMUSG00000054931	ENSMUSG00000003974	ENSMUSG00000026634	ENSMUSG00000028483	ENSMUSG00000042662
ENSMUSG00000090000	ENSMUSG00000079057	ENSMUSG00000028832	ENSMUSG00000021814	ENSMUSG00000030862	ENSMUSG00000061981
ENSMUSG00000040943	ENSMUSG00000047419	ENSMUSG00000041540	ENSMUSG00000018974	ENSMUSG00000017344	ENSMUSG00000046192
ENSMUSG00000063765	ENSMUSG00000089818	ENSMUSG00000024777	ENSMUSG00000027577	ENSMUSG00000024712	ENSMUSG00000021418
ENSMUSG00000053550	ENSMUSG00000028873	ENSMUSG00000002319	ENSMUSG00000035357	ENSMUSG00000009207	ENSMUSG00000087259
ENSMUSG00000000326	ENSMUSG00000073650	ENSMUSG00000025420	ENSMUSG00000035473	ENSMUSG00000037174	ENSMUSG00000051950
ENSMUSG00000040040	ENSMUSG00000030410	ENSMUSG00000078486	ENSMUSG00000027669	ENSMUSG00000031703	ENSMUSG00000053644
ENSMUSG00000046607	ENSMUSG00000042579	ENSMUSG00000053819	ENSMUSG00000035637	ENSMUSG00000063576	ENSMUSG00000038077
ENSMUSG00000015961	ENSMUSG00000028133	ENSMUSG00000026436	ENSMUSG00000086968	ENSMUSG00000029862	ENSMUSG00000014846
ENSMUSG00000069670	ENSMUSG00000035000	ENSMUSG00000025758	ENSMUSG00000006717	ENSMUSG00000087138	ENSMUSG00000062006
ENSMUSG00000000594	ENSMUSG00000041907	ENSMUSG00000040350	ENSMUSG00000041236	ENSMUSG00000069184	ENSMUSG00000074165
ENSMUSG00000027787	ENSMUSG00000027800	ENSMUSG00000028495	ENSMUSG00000029119	ENSMUSG00000097877	ENSMUSG00000046364
ENSMUSG00000029993	ENSMUSG00000061313	ENSMUSG00000020733	ENSMUSG00000057863	ENSMUSG00000039059	ENSMUSG00000026463
ENSMUSG00000026409	ENSMUSG00000026634	ENSMUSG00000047735	ENSMUSG00000047804	ENSMUSG00000000275	ENSMUSG00000042502
ENSMUSG00000038412	ENSMUSG00000021814	ENSMUSG00000033684	ENSMUSG00000041343	ENSMUSG00000026511	ENSMUSG00000052291
ENSMUSG00000071014	ENSMUSG00000019873	ENSMUSG00000024206	ENSMUSG00000059326	ENSMUSG00000027932	ENSMUSG00000054057
ENSMUSG00000083907	ENSMUSG00000026563	ENSMUSG00000048616	ENSMUSG00000029464	ENSMUSG00000042699	ENSMUSG00000066687
ENSMUSG00000018848	ENSMUSG00000004328	ENSMUSG00000029714	ENSMUSG00000037669	ENSMUSG00000033615	ENSMUSG00000020527
ENSMUSG00000056429	ENSMUSG00000018974	ENSMUSG00000057948	ENSMUSG00000032011	ENSMUSG00000042104	ENSMUSG00000026029
ENSMUSG00000039253	ENSMUSG00000027577	ENSMUSG00000037104	ENSMUSG00000075555	ENSMUSG00000019797	ENSMUSG00000025137
ENSMUSG00000013275	ENSMUSG00000035473	ENSMUSG00000062300	ENSMUSG00000032309	ENSMUSG00000001270	ENSMUSG00000091393
ENSMUSG00000079105	ENSMUSG00000027669	ENSMUSG00000044018	ENSMUSG00000074384	ENSMUSG00000001988	ENSMUSG00000057672
ENSMUSG00000056820	ENSMUSG00000035637	ENSMUSG00000082209	ENSMUSG00000022020	ENSMUSG00000052525	ENSMUSG00000009905
ENSMUSG00000070923	ENSMUSG00000086968	ENSMUSG00000097317	ENSMUSG00000007655	ENSMUSG00000006288	ENSMUSG00000022452
ENSMUSG00000004462	ENSMUSG00000006717	ENSMUSG00000031503	ENSMUSG00000038178	ENSMUSG00000056656	ENSMUSG00000028992
ENSMUSG00000018417	ENSMUSG00000041236	ENSMUSG00000017679	ENSMUSG00000044042	ENSMUSG00000012126	ENSMUSG00000074264
ENSMUSG00000026027	ENSMUSG00000029119	ENSMUSG00000023764	ENSMUSG00000039178	ENSMUSG00000002900	ENSMUSG00000020841
ENSMUSG00000070493	ENSMUSG00000057863	ENSMUSG00000037994	ENSMUSG00000085316	ENSMUSG00000039431	ENSMUSG00000045215
ENSMUSG00000031983	ENSMUSG00000041343	ENSMUSG00000002930	ENSMUSG00000017344	ENSMUSG00000073705	ENSMUSG00000029390
ENSMUSG00000004902	ENSMUSG00000059326	ENSMUSG00000001175	ENSMUSG00000024712	ENSMUSG00000025762	ENSMUSG00000028582
ENSMUSG00000032667	ENSMUSG00000041231	ENSMUSG00000097431	ENSMUSG00000029862	ENSMUSG00000074863	ENSMUSG00000019768
ENSMUSG00000022696	ENSMUSG00000029464	ENSMUSG00000019874	ENSMUSG00000087138	ENSMUSG00000044628	ENSMUSG00000048939
ENSMUSG00000090223	ENSMUSG00000037669	ENSMUSG00000028128	ENSMUSG00000097877	ENSMUSG00000080316	ENSMUSG00000021448
ENSMUSG00000068479	ENSMUSG00000032011	ENSMUSG00000042604	ENSMUSG00000000275	ENSMUSG00000027166	ENSMUSG00000028399
ENSMUSG00000029335	ENSMUSG00000075555	ENSMUSG00000055013	ENSMUSG00000005813	ENSMUSG00000029162	ENSMUSG00000044092
ENSMUSG00000004730	ENSMUSG00000032309	ENSMUSG00000033307	ENSMUSG00000001493	ENSMUSG00000021810	ENSMUSG00000004996
ENSMUSG00000027420	ENSMUSG00000074384	ENSMUSG00000024172	ENSMUSG00000019856	ENSMUSG00000037740	ENSMUSG00000071104
ENSMUSG00000045404	ENSMUSG00000007655	ENSMUSG00000006699	ENSMUSG00000026511	ENSMUSG00000044447	ENSMUSG00000030281
ENSMUSG00000029499	ENSMUSG00000038178	ENSMUSG00000028051	ENSMUSG00000042104	ENSMUSG00000056692	ENSMUSG00000037070
ENSMUSG00000020864	ENSMUSG00000044042	ENSMUSG00000038552	ENSMUSG00000019797	ENSMUSG00000022763	ENSMUSG00000026393
ENSMUSG00000085566	ENSMUSG00000039178	ENSMUSG00000034175	ENSMUSG00000024007	ENSMUSG00000038932	ENSMUSG00000020098
ENSMUSG00000027955	ENSMUSG00000085316	ENSMUSG00000097610	ENSMUSG00000030145	ENSMUSG00000034158	ENSMUSG00000031974
ENSMUSG00000052407	ENSMUSG00000030862	ENSMUSG00000063316	ENSMUSG00000035772	ENSMUSG00000013766	ENSMUSG00000029054
ENSMUSG00000085882	ENSMUSG00000017344	ENSMUSG00000039563	ENSMUSG00000052525	ENSMUSG00000045608	ENSMUSG00000010110
ENSMUSG00000021000	ENSMUSG00000024712	ENSMUSG00000085457	ENSMUSG00000090164	ENSMUSG00000053870	ENSMUSG00000021671
ENSMUSG00000054302	ENSMUSG00000009207	ENSMUSG00000026188	ENSMUSG00000006288	ENSMUSG00000000693	ENSMUSG00000038836
ENSMUSG00000054051	ENSMUSG00000029862	ENSMUSG00000072647	ENSMUSG00000030042	ENSMUSG00000019261	ENSMUSG00000027966
ENSMUSG00000078958	ENSMUSG00000087138	ENSMUSG00000030016	ENSMUSG00000012126	ENSMUSG00000040936	ENSMUSG00000084974
ENSMUSG00000028896	ENSMUSG00000030020	ENSMUSG00000050875	ENSMUSG00000002900	ENSMUSG00000025280	ENSMUSG00000021022
ENSMUSG00000003974	ENSMUSG00000069184	ENSMUSG00000040560	ENSMUSG00000073705	ENSMUSG00000029227	ENSMUSG00000027358
ENSMUSG00000028832	ENSMUSG00000097877	ENSMUSG00000064293	ENSMUSG00000074863	ENSMUSG00000020684	ENSMUSG00000043388
ENSMUSG00000024777	ENSMUSG00000026511	ENSMUSG00000045594	ENSMUSG00000033577	ENSMUSG00000029209	ENSMUSG00000043635
ENSMUSG00000034453	ENSMUSG00000027932	ENSMUSG00000039683	ENSMUSG00000072949	ENSMUSG00000028041	ENSMUSG00000053965
ENSMUSG00000025420	ENSMUSG00000025930	ENSMUSG00000025314	ENSMUSG00000027166	ENSMUSG00000032405	ENSMUSG00000040563
ENSMUSG00000021234	ENSMUSG00000042104	ENSMUSG00000037752	ENSMUSG00000029162	ENSMUSG00000019505	ENSMUSG00000020224
ENSMUSG00000053819	ENSMUSG00000019797	ENSMUSG00000022204	ENSMUSG00000028737	ENSMUSG00000097146	ENSMUSG00000049872
ENSMUSG00000054412	ENSMUSG00000024007	ENSMUSG00000084950	ENSMUSG00000036591	ENSMUSG00000054648	ENSMUSG00000047155
ENSMUSG00000028194	ENSMUSG00000001270	ENSMUSG00000030704	ENSMUSG00000068854	ENSMUSG00000054863	ENSMUSG00000025854
ENSMUSG00000025758	ENSMUSG00000030145	ENSMUSG00000054843	ENSMUSG00000021810	ENSMUSG00000029186	ENSMUSG00000037032
ENSMUSG00000040350	ENSMUSG00000035772	ENSMUSG00000022994	ENSMUSG00000037761	ENSMUSG00000023087	ENSMUSG00000033808
ENSMUSG00000028495	ENSMUSG00000052525	ENSMUSG00000020847	ENSMUSG00000044447	ENSMUSG00000028885	ENSMUSG00000054594
ENSMUSG00000004031	ENSMUSG00000090164	ENSMUSG00000053347	ENSMUSG00000024258	ENSMUSG00000002103	ENSMUSG00000024033
ENSMUSG00000047735	ENSMUSG00000030042	ENSMUSG00000022574	ENSMUSG00000085782	ENSMUSG00000036362	ENSMUSG00000015850
ENSMUSG00000033684	ENSMUSG00000012126	ENSMUSG00000037486	ENSMUSG00000022763	ENSMUSG00000033594	ENSMUSG00000092416
ENSMUSG00000063600	ENSMUSG00000002900	ENSMUSG00000071659	ENSMUSG00000022051	ENSMUSG00000074247	ENSMUSG00000036898
ENSMUSG00000048616	ENSMUSG00000073705	ENSMUSG00000036256	ENSMUSG00000025795	ENSMUSG00000009585	ENSMUSG00000030443
ENSMUSG00000029714	ENSMUSG00000033278	ENSMUSG00000031816	ENSMUSG00000053870	ENSMUSG00000033287	ENSMUSG00000004360
ENSMUSG00000004105	ENSMUSG00000074863	ENSMUSG00000044350	ENSMUSG00000000693	ENSMUSG00000056201	ENSMUSG00000021905
ENSMUSG00000044018	ENSMUSG00000080316	ENSMUSG00000030814	ENSMUSG00000011179	ENSMUSG00000029202	ENSMUSG00000024869
ENSMUSG00000082209	ENSMUSG00000027166	ENSMUSG00000055137	ENSMUSG00000029602	ENSMUSG00000037649	ENSMUSG00000030062
ENSMUSG00000097317	ENSMUSG00000029162	ENSMUSG00000025348	ENSMUSG00000025280	ENSMUSG00000060988	ENSMUSG00000025138
ENSMUSG00000031503	ENSMUSG00000036591	ENSMUSG00000078307	ENSMUSG00000029209	ENSMUSG00000022543	ENSMUSG00000093930
ENSMUSG00000017679	ENSMUSG00000021810	ENSMUSG00000014782	ENSMUSG00000028041	ENSMUSG00000026959	ENSMUSG00000022505
ENSMUSG00000018470	ENSMUSG00000044447	ENSMUSG00000081534	ENSMUSG00000006818	ENSMUSG00000030979	ENSMUSG00000041645
ENSMUSG00000023764	ENSMUSG00000024258	ENSMUSG00000045414	ENSMUSG00000097596	ENSMUSG00000031782	ENSMUSG00000047897
ENSMUSG00000041801	ENSMUSG00000032735	ENSMUSG00000021036	ENSMUSG00000033594	ENSMUSG00000014418	ENSMUSG00000063802
ENSMUSG00000037994	ENSMUSG00000053870	ENSMUSG00000073374	ENSMUSG00000038079	ENSMUSG00000062542	ENSMUSG00000097251
ENSMUSG00000039637	ENSMUSG00000000693	ENSMUSG00000044792	ENSMUSG00000050891	ENSMUSG00000050914	ENSMUSG00000015222
ENSMUSG00000002930	ENSMUSG00000011179	ENSMUSG00000003559	ENSMUSG00000009585	ENSMUSG00000021693	ENSMUSG00000006920
ENSMUSG00000097431	ENSMUSG00000029602	ENSMUSG00000045733	ENSMUSG00000056201	ENSMUSG00000029253	ENSMUSG00000040276
ENSMUSG00000006281	ENSMUSG00000025280	ENSMUSG00000036887	ENSMUSG00000048826	ENSMUSG00000047656	ENSMUSG00000075569
ENSMUSG00000028128	ENSMUSG00000029209	ENSMUSG00000015846	ENSMUSG00000037649	ENSMUSG00000051678	ENSMUSG00000097180
ENSMUSG00000039943	ENSMUSG00000028041	ENSMUSG00000073940	ENSMUSG00000045817	ENSMUSG00000028393	ENSMUSG00000026956
ENSMUSG00000031954	ENSMUSG00000032405	ENSMUSG00000047246	ENSMUSG00000050505	ENSMUSG00000056596	ENSMUSG00000014243
ENSMUSG00000033307	ENSMUSG00000028885	ENSMUSG00000071054	ENSMUSG00000022543	ENSMUSG00000079669	ENSMUSG00000036422
ENSMUSG00000016024	ENSMUSG00000006818	ENSMUSG00000022306	ENSMUSG00000089774	ENSMUSG00000045464	ENSMUSG00000097626
ENSMUSG00000019789	ENSMUSG00000097596	ENSMUSG00000060216	ENSMUSG00000081225	ENSMUSG00000090258	ENSMUSG00000036473
ENSMUSG00000013846	ENSMUSG00000033594	ENSMUSG00000021996	ENSMUSG00000030979	ENSMUSG00000021262	ENSMUSG00000025239
ENSMUSG00000038552	ENSMUSG00000050891	ENSMUSG00000037349	ENSMUSG00000002346	ENSMUSG00000027478	ENSMUSG00000051048
ENSMUSG00000097610	ENSMUSG00000029298	ENSMUSG00000059363	ENSMUSG00000021947	ENSMUSG00000006154	ENSMUSG00000097777
ENSMUSG00000063316	ENSMUSG00000056201	ENSMUSG00000046093	ENSMUSG00000014418	ENSMUSG00000026365	ENSMUSG00000055319
ENSMUSG00000047221	ENSMUSG00000037649	ENSMUSG00000038070	ENSMUSG00000048271	ENSMUSG00000054976	ENSMUSG00000057666
ENSMUSG00000039563	ENSMUSG00000045817	ENSMUSG00000038777	ENSMUSG00000050914	ENSMUSG00000041488	ENSMUSG00000040125
ENSMUSG00000085457	ENSMUSG00000050505	ENSMUSG00000051041	ENSMUSG00000015224	ENSMUSG00000023951	ENSMUSG00000027875
ENSMUSG00000072647	ENSMUSG00000022543	ENSMUSG00000027273	ENSMUSG00000022962	ENSMUSG00000040713	ENSMUSG00000030172
ENSMUSG00000039899	ENSMUSG00000089774	ENSMUSG00000021364	ENSMUSG00000021379	ENSMUSG00000004356	ENSMUSG00000066441
ENSMUSG00000048106	ENSMUSG00000081225	ENSMUSG00000045624	ENSMUSG00000027708	ENSMUSG00000023913	ENSMUSG00000020707
ENSMUSG00000030861	ENSMUSG00000030979	ENSMUSG00000022636	ENSMUSG00000047656	ENSMUSG00000023571	ENSMUSG00000028619
ENSMUSG00000045594	ENSMUSG00000002346	ENSMUSG00000086171	ENSMUSG00000051678	ENSMUSG00000024955	ENSMUSG00000068329
ENSMUSG00000048163	ENSMUSG00000014418	ENSMUSG00000021113	ENSMUSG00000045464	ENSMUSG00000035133	ENSMUSG00000026127
ENSMUSG00000029030	ENSMUSG00000061665	ENSMUSG00000026042	ENSMUSG00000090258	ENSMUSG00000030557	ENSMUSG00000020231
ENSMUSG00000037752	ENSMUSG00000048271	ENSMUSG00000039714	ENSMUSG00000021262	ENSMUSG00000024851	ENSMUSG00000035834
ENSMUSG00000022204	ENSMUSG00000050914	ENSMUSG00000019122	ENSMUSG00000006154	ENSMUSG00000023011	ENSMUSG00000086825
ENSMUSG00000084950	ENSMUSG00000015224	ENSMUSG00000028836	ENSMUSG00000026365	ENSMUSG00000033502	ENSMUSG00000023236
ENSMUSG00000018451	ENSMUSG00000021693	ENSMUSG00000034226	ENSMUSG00000031740	ENSMUSG00000046111	ENSMUSG00000039579
ENSMUSG00000030704	ENSMUSG00000021379	ENSMUSG00000074093	ENSMUSG00000041488	ENSMUSG00000057531	ENSMUSG00000029364
ENSMUSG00000025427	ENSMUSG00000047656	ENSMUSG00000026718	ENSMUSG00000035078	ENSMUSG00000030878	ENSMUSG00000033948
ENSMUSG00000037486	ENSMUSG00000051678	ENSMUSG00000020538	ENSMUSG00000040713	ENSMUSG00000021420	ENSMUSG00000038615
ENSMUSG00000030047	ENSMUSG00000045464	ENSMUSG00000032705	ENSMUSG00000021650	ENSMUSG00000029217	ENSMUSG00000026312
ENSMUSG00000031816	ENSMUSG00000090258	ENSMUSG00000018196	ENSMUSG00000023913	ENSMUSG00000028167	ENSMUSG00000043496
ENSMUSG00000044350	ENSMUSG00000021262	ENSMUSG00000045625	ENSMUSG00000023571	ENSMUSG00000021222	ENSMUSG00000032649
ENSMUSG00000022587	ENSMUSG00000006154	ENSMUSG00000050357	ENSMUSG00000056073	ENSMUSG00000026991	ENSMUSG00000068036
ENSMUSG00000021149	ENSMUSG00000026365	ENSMUSG00000020120	ENSMUSG00000053253	ENSMUSG00000087484	ENSMUSG00000008393
ENSMUSG00000097789	ENSMUSG00000035078	ENSMUSG00000030782	ENSMUSG00000026469	ENSMUSG00000024856	ENSMUSG00000034189
ENSMUSG00000014782	ENSMUSG00000023951	ENSMUSG00000039087	ENSMUSG00000036863	ENSMUSG00000063550	ENSMUSG00000003575
ENSMUSG00000021036	ENSMUSG00000040713	ENSMUSG00000039234	ENSMUSG00000028167	ENSMUSG00000032122	ENSMUSG00000051169
ENSMUSG00000032606	ENSMUSG00000021650	ENSMUSG00000010086	ENSMUSG00000027550	ENSMUSG00000034863	ENSMUSG00000030722
ENSMUSG00000028517	ENSMUSG00000023913	ENSMUSG00000070044	ENSMUSG00000025203	ENSMUSG00000071037	ENSMUSG00000024914
ENSMUSG00000046862	ENSMUSG00000034893	ENSMUSG00000038351	ENSMUSG00000005043	ENSMUSG00000005958	ENSMUSG00000034424
ENSMUSG00000044792	ENSMUSG00000030098	ENSMUSG00000052675	ENSMUSG00000037946	ENSMUSG00000037697	ENSMUSG00000037493
ENSMUSG00000003559	ENSMUSG00000040151	ENSMUSG00000050211	ENSMUSG00000028559	ENSMUSG00000005397	ENSMUSG00000033174
ENSMUSG00000053835	ENSMUSG00000030878	ENSMUSG00000026837	ENSMUSG00000087484	ENSMUSG00000030035	ENSMUSG00000042590
ENSMUSG00000046743	ENSMUSG00000029217	ENSMUSG00000036634	ENSMUSG00000025232	ENSMUSG00000041477	ENSMUSG00000025068
ENSMUSG00000036887	ENSMUSG00000028167	ENSMUSG00000028184	ENSMUSG00000032122	ENSMUSG00000036160	ENSMUSG00000060152
ENSMUSG00000036188	ENSMUSG00000027550	ENSMUSG00000085058	ENSMUSG00000021957	ENSMUSG00000015094	ENSMUSG00000033589
ENSMUSG00000073940	ENSMUSG00000025203	ENSMUSG00000035521	ENSMUSG00000062797	ENSMUSG00000042292	ENSMUSG00000054931
ENSMUSG00000047246	ENSMUSG00000005043	ENSMUSG00000031591	ENSMUSG00000053310	ENSMUSG00000054404	ENSMUSG00000079057
ENSMUSG00000060216	ENSMUSG00000037946	ENSMUSG00000047371	ENSMUSG00000055125	ENSMUSG00000035914	ENSMUSG00000029036
ENSMUSG00000022961	ENSMUSG00000028559	ENSMUSG00000024065	ENSMUSG00000029131	ENSMUSG00000035121	ENSMUSG00000047419
ENSMUSG00000021996	ENSMUSG00000087484	ENSMUSG00000026585	ENSMUSG00000027905	ENSMUSG00000027456	ENSMUSG00000089818
ENSMUSG00000037349	ENSMUSG00000025232	ENSMUSG00000039670	ENSMUSG00000037697	ENSMUSG00000084890	ENSMUSG00000073650
ENSMUSG00000059363	ENSMUSG00000062797	ENSMUSG00000078816	ENSMUSG00000035403	ENSMUSG00000028337	ENSMUSG00000030410
ENSMUSG00000046093	ENSMUSG00000050705	ENSMUSG00000058587	ENSMUSG00000030035	ENSMUSG00000056492	ENSMUSG00000042579
ENSMUSG00000026203	ENSMUSG00000038916	ENSMUSG00000038736	ENSMUSG00000041477	ENSMUSG00000029029	ENSMUSG00000006021
ENSMUSG00000066042	ENSMUSG00000053310	ENSMUSG00000020573	ENSMUSG00000036160	ENSMUSG00000062743	ENSMUSG00000028133
ENSMUSG00000017007	ENSMUSG00000022199	ENSMUSG00000057561	ENSMUSG00000023048	ENSMUSG00000022724	ENSMUSG00000035000
ENSMUSG00000038070	ENSMUSG00000055125	ENSMUSG00000029675	ENSMUSG00000024486	ENSMUSG00000023353	ENSMUSG00000041907
ENSMUSG00000027273	ENSMUSG00000029131	ENSMUSG00000024942	ENSMUSG00000043903	ENSMUSG00000027750	ENSMUSG00000097796
ENSMUSG00000021364	ENSMUSG00000027905	ENSMUSG00000030432	ENSMUSG00000035914	ENSMUSG00000039515	ENSMUSG00000036371
ENSMUSG00000031711	ENSMUSG00000037697	ENSMUSG00000055884	ENSMUSG00000035121	ENSMUSG00000020230	ENSMUSG00000027800
ENSMUSG00000045624	ENSMUSG00000005397	ENSMUSG00000038302	ENSMUSG00000005656	ENSMUSG00000024610	ENSMUSG00000061313
ENSMUSG00000024217	ENSMUSG00000035403	ENSMUSG00000013236	ENSMUSG00000039163	ENSMUSG00000031608	ENSMUSG00000025428
ENSMUSG00000086171	ENSMUSG00000041477	ENSMUSG00000045689	ENSMUSG00000027456	ENSMUSG00000028478	ENSMUSG00000026634
ENSMUSG00000021113	ENSMUSG00000051615	ENSMUSG00000055523	ENSMUSG00000034501	ENSMUSG00000051557	ENSMUSG00000054206
ENSMUSG00000026042	ENSMUSG00000059277	ENSMUSG00000019467	ENSMUSG00000084890	ENSMUSG00000032528	ENSMUSG00000021814
ENSMUSG00000024151	ENSMUSG00000036160	ENSMUSG00000004151	ENSMUSG00000028337	ENSMUSG00000048483	ENSMUSG00000019873
ENSMUSG00000039714	ENSMUSG00000022206	ENSMUSG00000020238	ENSMUSG00000085181	ENSMUSG00000032097	ENSMUSG00000018974
ENSMUSG00000019122	ENSMUSG00000023048	ENSMUSG00000037826	ENSMUSG00000030351	ENSMUSG00000078546	ENSMUSG00000079157
ENSMUSG00000019761	ENSMUSG00000035914	ENSMUSG00000047714	ENSMUSG00000036545	ENSMUSG00000040943	ENSMUSG00000027577
ENSMUSG00000020538	ENSMUSG00000035121	ENSMUSG00000038128	ENSMUSG00000062743	ENSMUSG00000063765	ENSMUSG00000035473
ENSMUSG00000032705	ENSMUSG00000039163	ENSMUSG00000021209	ENSMUSG00000035632	ENSMUSG00000025381	ENSMUSG00000027669
ENSMUSG00000021010	ENSMUSG00000027456	ENSMUSG00000039781	ENSMUSG00000074865	ENSMUSG00000040040	ENSMUSG00000035637
ENSMUSG00000020120	ENSMUSG00000034501	ENSMUSG00000020674	ENSMUSG00000020230	ENSMUSG00000034771	ENSMUSG00000086968
ENSMUSG00000068196	ENSMUSG00000084890	ENSMUSG00000032034	ENSMUSG00000033653	ENSMUSG00000030678	ENSMUSG00000056215
ENSMUSG00000038374	ENSMUSG00000028337	ENSMUSG00000094626	ENSMUSG00000053907	ENSMUSG00000046607	ENSMUSG00000006717
ENSMUSG00000039087	ENSMUSG00000042997	ENSMUSG00000036879	ENSMUSG00000051557	ENSMUSG00000050164	ENSMUSG00000041236
ENSMUSG00000039234	ENSMUSG00000062743	ENSMUSG00000024713	ENSMUSG00000048483	ENSMUSG00000004771	ENSMUSG00000024937
ENSMUSG00000041674	ENSMUSG00000074865	ENSMUSG00000085042	ENSMUSG00000002083	ENSMUSG00000019578	ENSMUSG00000029119
ENSMUSG00000031487	ENSMUSG00000020230	ENSMUSG00000030124	ENSMUSG00000048138	ENSMUSG00000015961	ENSMUSG00000057863
ENSMUSG00000086596	ENSMUSG00000031608	ENSMUSG00000044122	ENSMUSG00000029120	ENSMUSG00000069670	ENSMUSG00000041343
ENSMUSG00000033047	ENSMUSG00000039195	ENSMUSG00000033417	ENSMUSG00000032097	ENSMUSG00000027787	ENSMUSG00000041112
ENSMUSG00000024246	ENSMUSG00000051557	ENSMUSG00000041842	ENSMUSG00000078546	ENSMUSG00000053004	ENSMUSG00000057858
ENSMUSG00000052675	ENSMUSG00000032528	ENSMUSG00000024338	ENSMUSG00000037336	ENSMUSG00000029993	ENSMUSG00000041231
ENSMUSG00000050211	ENSMUSG00000048483	ENSMUSG00000016833	ENSMUSG00000040943	ENSMUSG00000032228	ENSMUSG00000029464
ENSMUSG00000026837	ENSMUSG00000002083	ENSMUSG00000048371	ENSMUSG00000063765	ENSMUSG00000032657	ENSMUSG00000037669
ENSMUSG00000028184	ENSMUSG00000029120	ENSMUSG00000030882	ENSMUSG00000053550	ENSMUSG00000061111	ENSMUSG00000032011
ENSMUSG00000085058	ENSMUSG00000032097	ENSMUSG00000060301	ENSMUSG00000000326	ENSMUSG00000038412	ENSMUSG00000075555
ENSMUSG00000035521	ENSMUSG00000078546	ENSMUSG00000037984	ENSMUSG00000025381	ENSMUSG00000071014	ENSMUSG00000044164
ENSMUSG00000074582	ENSMUSG00000090000	ENSMUSG00000033960	ENSMUSG00000040040	ENSMUSG00000018848	ENSMUSG00000032309
ENSMUSG00000031591	ENSMUSG00000040943	ENSMUSG00000038910	ENSMUSG00000034771	ENSMUSG00000003344	ENSMUSG00000074384
ENSMUSG00000002205	ENSMUSG00000063765	ENSMUSG00000028759	ENSMUSG00000025103	ENSMUSG00000056429	ENSMUSG00000022020
ENSMUSG00000039670	ENSMUSG00000000326	ENSMUSG00000071456	ENSMUSG00000046607	ENSMUSG00000039253	ENSMUSG00000007655
ENSMUSG00000078816	ENSMUSG00000091002	ENSMUSG00000030034	ENSMUSG00000021018	ENSMUSG00000079470	ENSMUSG00000038178
ENSMUSG00000029675	ENSMUSG00000025381	ENSMUSG00000026785	ENSMUSG00000044337	ENSMUSG00000013275	ENSMUSG00000044042
ENSMUSG00000056941	ENSMUSG00000040040	ENSMUSG00000027285	ENSMUSG00000036249	ENSMUSG00000027778	ENSMUSG00000039178
ENSMUSG00000030432	ENSMUSG00000025103	ENSMUSG00000074884	ENSMUSG00000069670	ENSMUSG00000038866	ENSMUSG00000085316
ENSMUSG00000055884	ENSMUSG00000051495	ENSMUSG00000044081	ENSMUSG00000029993	ENSMUSG00000021047	ENSMUSG00000030862
ENSMUSG00000038302	ENSMUSG00000029722	ENSMUSG00000041598	ENSMUSG00000026409	ENSMUSG00000014767	ENSMUSG00000017344
ENSMUSG00000045689	ENSMUSG00000046607	ENSMUSG00000033703	ENSMUSG00000038412	ENSMUSG00000070923	ENSMUSG00000024712
ENSMUSG00000055523	ENSMUSG00000021018	ENSMUSG00000045348	ENSMUSG00000071014	ENSMUSG00000042747	ENSMUSG00000009207
ENSMUSG00000019467	ENSMUSG00000044337	ENSMUSG00000029386	ENSMUSG00000083907	ENSMUSG00000004462	ENSMUSG00000029862
ENSMUSG00000004151	ENSMUSG00000069670	ENSMUSG00000043008	ENSMUSG00000026614	ENSMUSG00000018417	ENSMUSG00000087138
ENSMUSG00000039007	ENSMUSG00000029993	ENSMUSG00000052631	ENSMUSG00000018848	ENSMUSG00000026027	ENSMUSG00000030020
ENSMUSG00000038128	ENSMUSG00000026409	ENSMUSG00000047446	ENSMUSG00000060427	ENSMUSG00000070493	ENSMUSG00000097877
ENSMUSG00000039781	ENSMUSG00000038412	ENSMUSG00000026858	ENSMUSG00000021884	ENSMUSG00000034902	ENSMUSG00000000275
ENSMUSG00000020674	ENSMUSG00000041346	ENSMUSG00000022537	ENSMUSG00000039253	ENSMUSG00000031983	ENSMUSG00000001493
ENSMUSG00000036879	ENSMUSG00000071014	ENSMUSG00000026887	ENSMUSG00000032532	ENSMUSG00000004902	ENSMUSG00000036718
ENSMUSG00000024713	ENSMUSG00000083907	ENSMUSG00000034006	ENSMUSG00000026019	ENSMUSG00000032667	ENSMUSG00000026511
ENSMUSG00000078490	ENSMUSG00000026614	ENSMUSG00000027834	ENSMUSG00000097381	ENSMUSG00000022696	ENSMUSG00000027932
ENSMUSG00000030124	ENSMUSG00000018848	ENSMUSG00000005447	ENSMUSG00000036208	ENSMUSG00000090223	ENSMUSG00000079709
ENSMUSG00000044122	ENSMUSG00000000131	ENSMUSG00000061119	ENSMUSG00000006567	ENSMUSG00000038816	ENSMUSG00000042104
ENSMUSG00000033417	ENSMUSG00000060427	ENSMUSG00000072582	ENSMUSG00000029769	ENSMUSG00000068479	ENSMUSG00000019797
ENSMUSG00000028862	ENSMUSG00000039253	ENSMUSG00000043572	ENSMUSG00000070923	ENSMUSG00000029335	ENSMUSG00000024007
ENSMUSG00000024338	ENSMUSG00000032532	ENSMUSG00000090069	ENSMUSG00000042747	ENSMUSG00000004730	ENSMUSG00000001270
ENSMUSG00000022912	ENSMUSG00000026019	ENSMUSG00000031617	ENSMUSG00000004462	ENSMUSG00000027420	ENSMUSG00000024969
ENSMUSG00000030882	ENSMUSG00000029334	ENSMUSG00000021115	ENSMUSG00000026027	ENSMUSG00000029499	ENSMUSG00000052525
ENSMUSG00000049721	ENSMUSG00000056820	ENSMUSG00000050105	ENSMUSG00000070493	ENSMUSG00000020864	ENSMUSG00000090164
ENSMUSG00000060301	ENSMUSG00000036208	ENSMUSG00000032507	ENSMUSG00000044037	ENSMUSG00000040767	ENSMUSG00000006288
ENSMUSG00000021676	ENSMUSG00000006567	ENSMUSG00000020334	ENSMUSG00000032667	ENSMUSG00000047036	ENSMUSG00000030042
ENSMUSG00000028965	ENSMUSG00000029769	ENSMUSG00000024521	ENSMUSG00000022696	ENSMUSG00000085566	ENSMUSG00000027406
ENSMUSG00000028759	ENSMUSG00000070923	ENSMUSG00000097059	ENSMUSG00000068479	ENSMUSG00000027955	ENSMUSG00000090115
ENSMUSG00000071456	ENSMUSG00000004462	ENSMUSG00000036281	ENSMUSG00000054044	ENSMUSG00000052407	ENSMUSG00000012126
ENSMUSG00000022407	ENSMUSG00000018417	ENSMUSG00000061731	ENSMUSG00000029335	ENSMUSG00000085882	ENSMUSG00000002900
ENSMUSG00000066735	ENSMUSG00000097052	ENSMUSG00000040220	ENSMUSG00000075410	ENSMUSG00000021000	ENSMUSG00000073705
ENSMUSG00000032500	ENSMUSG00000026027	ENSMUSG00000042686	ENSMUSG00000034675	ENSMUSG00000054302	ENSMUSG00000033278
ENSMUSG00000074884	ENSMUSG00000070493	ENSMUSG00000021009	ENSMUSG00000004730	ENSMUSG00000030760	ENSMUSG00000025762
ENSMUSG00000044081	ENSMUSG00000032667	ENSMUSG00000021185	ENSMUSG00000043091	ENSMUSG00000054051	ENSMUSG00000074863
ENSMUSG00000041598	ENSMUSG00000022696	ENSMUSG00000063659	ENSMUSG00000045404	ENSMUSG00000078958	ENSMUSG00000040351
ENSMUSG00000033177	ENSMUSG00000090223	ENSMUSG00000036923	ENSMUSG00000029499	ENSMUSG00000028896	ENSMUSG00000070709
ENSMUSG00000033703	ENSMUSG00000038816	ENSMUSG00000071369	ENSMUSG00000027427	ENSMUSG00000003974	ENSMUSG00000097156
ENSMUSG00000024654	ENSMUSG00000068479	ENSMUSG00000057497	ENSMUSG00000047036	ENSMUSG00000028832	ENSMUSG00000080316
ENSMUSG00000043008	ENSMUSG00000029335	ENSMUSG00000087651	ENSMUSG00000085566	ENSMUSG00000042388	ENSMUSG00000033577
ENSMUSG00000047446	ENSMUSG00000034675	ENSMUSG00000030322	ENSMUSG00000005338	ENSMUSG00000024777	ENSMUSG00000072949
ENSMUSG00000026858	ENSMUSG00000004730	ENSMUSG00000001473	ENSMUSG00000027955	ENSMUSG00000000959	ENSMUSG00000027166
ENSMUSG00000047986	ENSMUSG00000027420	ENSMUSG00000050410	ENSMUSG00000052407	ENSMUSG00000034453	ENSMUSG00000029162
ENSMUSG00000022537	ENSMUSG00000045404	ENSMUSG00000026458	ENSMUSG00000085882	ENSMUSG00000025420	ENSMUSG00000028737
ENSMUSG00000026887	ENSMUSG00000029499	ENSMUSG00000000384	ENSMUSG00000054302	ENSMUSG00000008036	ENSMUSG00000036591
ENSMUSG00000034006	ENSMUSG00000047036	ENSMUSG00000097242	ENSMUSG00000041000	ENSMUSG00000021234	ENSMUSG00000021810
ENSMUSG00000028088	ENSMUSG00000085566	ENSMUSG00000022211	ENSMUSG00000054051	ENSMUSG00000032418	ENSMUSG00000024695
ENSMUSG00000005447	ENSMUSG00000027955	ENSMUSG00000059901	ENSMUSG00000078958	ENSMUSG00000053819	ENSMUSG00000044447
ENSMUSG00000061119	ENSMUSG00000052407	ENSMUSG00000031659	ENSMUSG00000042826	ENSMUSG00000054412	ENSMUSG00000022035
ENSMUSG00000028467	ENSMUSG00000085882	ENSMUSG00000028790	ENSMUSG00000031807	ENSMUSG00000028194	ENSMUSG00000024258
ENSMUSG00000072582	ENSMUSG00000039043	ENSMUSG00000020447	ENSMUSG00000028832	ENSMUSG00000038976	ENSMUSG00000032735
ENSMUSG00000043572	ENSMUSG00000021000	ENSMUSG00000095253	ENSMUSG00000024777	ENSMUSG00000025758	ENSMUSG00000022051
ENSMUSG00000009687	ENSMUSG00000054302	ENSMUSG00000024601	ENSMUSG00000039828	ENSMUSG00000028495	ENSMUSG00000013766
ENSMUSG00000039960	ENSMUSG00000045193	ENSMUSG00000028524	ENSMUSG00000000959	ENSMUSG00000021983	ENSMUSG00000053870
ENSMUSG00000058740	ENSMUSG00000041000	ENSMUSG00000056666	ENSMUSG00000034453	ENSMUSG00000020733	ENSMUSG00000053113
ENSMUSG00000090069	ENSMUSG00000054051	ENSMUSG00000028962	ENSMUSG00000002319	ENSMUSG00000004031	ENSMUSG00000000693
ENSMUSG00000063179	ENSMUSG00000033253	ENSMUSG00000055436	ENSMUSG00000025420	ENSMUSG00000033684	ENSMUSG00000011179
ENSMUSG00000020334	ENSMUSG00000078958	ENSMUSG00000029250	ENSMUSG00000078486	ENSMUSG00000063600	ENSMUSG00000029602
ENSMUSG00000024521	ENSMUSG00000003974	ENSMUSG00000021779	ENSMUSG00000021234	ENSMUSG00000048616	ENSMUSG00000025280
ENSMUSG00000097059	ENSMUSG00000028832	ENSMUSG00000096221	ENSMUSG00000032418	ENSMUSG00000001034	ENSMUSG00000026471
ENSMUSG00000040220	ENSMUSG00000024777	ENSMUSG00000044288	ENSMUSG00000053819	ENSMUSG00000029714	ENSMUSG00000029227
ENSMUSG00000021009	ENSMUSG00000039828	ENSMUSG00000071172	ENSMUSG00000054412	ENSMUSG00000004105	ENSMUSG00000020684
ENSMUSG00000021185	ENSMUSG00000034453	ENSMUSG00000022674	ENSMUSG00000028194	ENSMUSG00000035268	ENSMUSG00000029177
ENSMUSG00000063659	ENSMUSG00000002319	ENSMUSG00000027238	ENSMUSG00000034245	ENSMUSG00000044018	ENSMUSG00000029209
ENSMUSG00000054321	ENSMUSG00000025420	ENSMUSG00000020261	ENSMUSG00000096262	ENSMUSG00000082209	ENSMUSG00000028041
ENSMUSG00000036923	ENSMUSG00000078486	ENSMUSG00000022376	ENSMUSG00000025576	ENSMUSG00000029290	ENSMUSG00000028885
ENSMUSG00000050069	ENSMUSG00000021234	ENSMUSG00000052914	ENSMUSG00000025758	ENSMUSG00000097317	ENSMUSG00000006818
ENSMUSG00000071369	ENSMUSG00000032418	ENSMUSG00000058897	ENSMUSG00000028495	ENSMUSG00000031503	ENSMUSG00000097596
ENSMUSG00000057497	ENSMUSG00000054412	ENSMUSG00000054256	ENSMUSG00000059991	ENSMUSG00000017679	ENSMUSG00000034997
ENSMUSG00000087651	ENSMUSG00000028194	ENSMUSG00000001542	ENSMUSG00000033684	ENSMUSG00000043811	ENSMUSG00000033594
ENSMUSG00000038390	ENSMUSG00000034245	ENSMUSG00000058736	ENSMUSG00000017707	ENSMUSG00000018470	ENSMUSG00000074247
ENSMUSG00000030322	ENSMUSG00000026436	ENSMUSG00000020068	ENSMUSG00000029714	ENSMUSG00000023764	ENSMUSG00000050891
ENSMUSG00000001473	ENSMUSG00000025758	ENSMUSG00000026603	ENSMUSG00000057948	ENSMUSG00000003346	ENSMUSG00000029298
ENSMUSG00000070738	ENSMUSG00000028495	ENSMUSG00000019577	ENSMUSG00000037762	ENSMUSG00000041801	ENSMUSG00000056201
ENSMUSG00000050410	ENSMUSG00000051339	ENSMUSG00000040078	ENSMUSG00000044018	ENSMUSG00000037994	ENSMUSG00000037649
ENSMUSG00000040167	ENSMUSG00000004031	ENSMUSG00000024480	ENSMUSG00000082209	ENSMUSG00000039637	ENSMUSG00000045817
ENSMUSG00000026458	ENSMUSG00000047735	ENSMUSG00000030342	ENSMUSG00000038855	ENSMUSG00000026679	ENSMUSG00000050505
ENSMUSG00000097242	ENSMUSG00000033684	ENSMUSG00000028484	ENSMUSG00000029290	ENSMUSG00000006281	ENSMUSG00000022543
ENSMUSG00000031659	ENSMUSG00000066952	ENSMUSG00000023795	ENSMUSG00000097317	ENSMUSG00000028128	ENSMUSG00000089774
ENSMUSG00000029122	ENSMUSG00000032582	ENSMUSG00000029826	ENSMUSG00000071286	ENSMUSG00000042604	ENSMUSG00000081225
ENSMUSG00000041199	ENSMUSG00000017707	ENSMUSG00000017491	ENSMUSG00000031503	ENSMUSG00000041733	ENSMUSG00000021607
ENSMUSG00000095253	ENSMUSG00000029714	ENSMUSG00000022321	ENSMUSG00000017679	ENSMUSG00000039943	ENSMUSG00000030979
ENSMUSG00000024601	ENSMUSG00000057948	ENSMUSG00000029648	ENSMUSG00000036459	ENSMUSG00000031954	ENSMUSG00000018401
ENSMUSG00000063800	ENSMUSG00000044018	ENSMUSG00000054000	ENSMUSG00000023764	ENSMUSG00000033307	ENSMUSG00000002346
ENSMUSG00000032807	ENSMUSG00000082209	ENSMUSG00000010505	ENSMUSG00000050141	ENSMUSG00000003585	ENSMUSG00000021947
ENSMUSG00000028207	ENSMUSG00000038855	ENSMUSG00000026223	ENSMUSG00000085336	ENSMUSG00000024925	ENSMUSG00000014418
ENSMUSG00000056666	ENSMUSG00000097317	ENSMUSG00000066880	ENSMUSG00000041801	ENSMUSG00000019789	ENSMUSG00000048271
ENSMUSG00000037242	ENSMUSG00000031503	ENSMUSG00000038072	ENSMUSG00000037994	ENSMUSG00000028909	ENSMUSG00000015224
ENSMUSG00000017119	ENSMUSG00000037075	ENSMUSG00000032518	ENSMUSG00000039637	ENSMUSG00000028051	ENSMUSG00000022962
ENSMUSG00000096221	ENSMUSG00000017679	ENSMUSG00000028173	ENSMUSG00000019874	ENSMUSG00000073460	ENSMUSG00000021379
ENSMUSG00000086350	ENSMUSG00000050732	ENSMUSG00000039217	ENSMUSG00000028128	ENSMUSG00000038552	ENSMUSG00000027708
ENSMUSG00000042354	ENSMUSG00000023764	ENSMUSG00000028086	ENSMUSG00000039943	ENSMUSG00000034175	ENSMUSG00000047656
ENSMUSG00000071172	ENSMUSG00000041801	ENSMUSG00000001150	ENSMUSG00000033307	ENSMUSG00000097610	ENSMUSG00000051678
ENSMUSG00000020691	ENSMUSG00000037994	ENSMUSG00000066324	ENSMUSG00000016024	ENSMUSG00000063316	ENSMUSG00000079669
ENSMUSG00000027963	ENSMUSG00000039637	ENSMUSG00000039621	ENSMUSG00000068523	ENSMUSG00000047221	ENSMUSG00000090258
ENSMUSG00000027238	ENSMUSG00000002930	ENSMUSG00000063273	ENSMUSG00000021306	ENSMUSG00000039563	ENSMUSG00000021262
ENSMUSG00000038564	ENSMUSG00000006281	ENSMUSG00000040146	ENSMUSG00000019789	ENSMUSG00000085457	ENSMUSG00000047414
ENSMUSG00000052914	ENSMUSG00000028128	ENSMUSG00000023046	ENSMUSG00000021830	ENSMUSG00000026188	ENSMUSG00000006154
ENSMUSG00000058897	ENSMUSG00000039943	ENSMUSG00000019188	ENSMUSG00000052658	ENSMUSG00000072647	ENSMUSG00000026365
ENSMUSG00000054256	ENSMUSG00000033307	ENSMUSG00000020805	ENSMUSG00000038552	ENSMUSG00000030016	ENSMUSG00000035078
ENSMUSG00000024049	ENSMUSG00000016024	ENSMUSG00000033209	ENSMUSG00000097610	ENSMUSG00000022516	ENSMUSG00000023951
ENSMUSG00000058736	ENSMUSG00000068523	ENSMUSG00000050549	ENSMUSG00000063316	ENSMUSG00000030861	ENSMUSG00000040713
ENSMUSG00000045973	ENSMUSG00000019789	ENSMUSG00000040565	ENSMUSG00000044252	ENSMUSG00000045594	ENSMUSG00000021650
ENSMUSG00000020068	ENSMUSG00000029304	ENSMUSG00000037458	ENSMUSG00000047221	ENSMUSG00000028974	ENSMUSG00000087679
ENSMUSG00000026603	ENSMUSG00000021830	ENSMUSG00000022948	ENSMUSG00000039563	ENSMUSG00000026768	ENSMUSG00000023913
ENSMUSG00000040078	ENSMUSG00000013846	ENSMUSG00000052558	ENSMUSG00000085457	ENSMUSG00000040945	ENSMUSG00000056073
ENSMUSG00000078640	ENSMUSG00000052658	ENSMUSG00000021913	ENSMUSG00000026188	ENSMUSG00000048163	ENSMUSG00000030878
ENSMUSG00000023795	ENSMUSG00000038552	ENSMUSG00000032577	ENSMUSG00000009216	ENSMUSG00000037752	ENSMUSG00000021420
ENSMUSG00000071856	ENSMUSG00000097610	ENSMUSG00000024319	ENSMUSG00000037353	ENSMUSG00000022204	ENSMUSG00000005687
ENSMUSG00000001909	ENSMUSG00000063316	ENSMUSG00000043487	ENSMUSG00000072647	ENSMUSG00000084950	ENSMUSG00000036863
ENSMUSG00000013089	ENSMUSG00000047221	ENSMUSG00000031897	ENSMUSG00000035049	ENSMUSG00000030704	ENSMUSG00000029217
ENSMUSG00000029826	ENSMUSG00000039563	ENSMUSG00000035671	ENSMUSG00000030016	ENSMUSG00000025427	ENSMUSG00000028167
ENSMUSG00000067995	ENSMUSG00000085457	ENSMUSG00000031723	ENSMUSG00000020009	ENSMUSG00000053347	ENSMUSG00000029167
ENSMUSG00000022321	ENSMUSG00000009216	ENSMUSG00000025081	ENSMUSG00000048106	ENSMUSG00000022574	ENSMUSG00000027550
ENSMUSG00000029648	ENSMUSG00000072647	ENSMUSG00000045967	ENSMUSG00000030861	ENSMUSG00000037486	ENSMUSG00000025203
ENSMUSG00000045257	ENSMUSG00000035049	ENSMUSG00000039263	ENSMUSG00000026669	ENSMUSG00000043154	ENSMUSG00000005043
ENSMUSG00000039294	ENSMUSG00000020009	ENSMUSG00000005980	ENSMUSG00000064293	ENSMUSG00000071659	ENSMUSG00000037946
ENSMUSG00000020034	ENSMUSG00000048106	ENSMUSG00000062480	ENSMUSG00000028974	ENSMUSG00000003033	ENSMUSG00000028559
ENSMUSG00000054000	ENSMUSG00000030861	ENSMUSG00000058966	ENSMUSG00000048163	ENSMUSG00000031816	ENSMUSG00000087484
ENSMUSG00000022021	ENSMUSG00000062963	ENSMUSG00000064023	ENSMUSG00000032679	ENSMUSG00000044350	ENSMUSG00000025232
ENSMUSG00000010505	ENSMUSG00000039683	ENSMUSG00000074749	ENSMUSG00000029030	ENSMUSG00000025810	ENSMUSG00000062797
ENSMUSG00000034210	ENSMUSG00000028974	ENSMUSG00000048216	ENSMUSG00000046456	ENSMUSG00000021149	ENSMUSG00000050705
ENSMUSG00000063362	ENSMUSG00000048163	ENSMUSG00000070357	ENSMUSG00000084950	ENSMUSG00000055137	ENSMUSG00000031730
ENSMUSG00000035399	ENSMUSG00000032679	ENSMUSG00000022382	ENSMUSG00000018451	ENSMUSG00000054309	ENSMUSG00000032898
ENSMUSG00000038072	ENSMUSG00000029030	ENSMUSG00000032423	ENSMUSG00000048661	ENSMUSG00000031781	ENSMUSG00000053310
ENSMUSG00000032518	ENSMUSG00000084950	ENSMUSG00000062691	ENSMUSG00000022574	ENSMUSG00000029797	ENSMUSG00000029131
ENSMUSG00000039217	ENSMUSG00000018451	ENSMUSG00000023918	ENSMUSG00000043154	ENSMUSG00000097789	ENSMUSG00000026421
ENSMUSG00000019189	ENSMUSG00000037486	ENSMUSG00000033014	ENSMUSG00000027706	ENSMUSG00000014782	ENSMUSG00000027905
ENSMUSG00000001150	ENSMUSG00000030047	ENSMUSG00000023960	ENSMUSG00000036256	ENSMUSG00000081534	ENSMUSG00000037697
ENSMUSG00000040146	ENSMUSG00000027706	ENSMUSG00000020658	ENSMUSG00000003033	ENSMUSG00000022074	ENSMUSG00000005397
ENSMUSG00000032492	ENSMUSG00000015575	ENSMUSG00000056004	ENSMUSG00000031816	ENSMUSG00000021036	ENSMUSG00000035403
ENSMUSG00000086915	ENSMUSG00000036256	ENSMUSG00000073838	ENSMUSG00000039990	ENSMUSG00000032606	ENSMUSG00000041477
ENSMUSG00000023046	ENSMUSG00000003033	ENSMUSG00000068037	ENSMUSG00000028573	ENSMUSG00000073374	ENSMUSG00000051615
ENSMUSG00000019188	ENSMUSG00000031816	ENSMUSG00000020019	ENSMUSG00000044350	ENSMUSG00000025470	ENSMUSG00000059277
ENSMUSG00000048572	ENSMUSG00000028573	ENSMUSG00000020363	ENSMUSG00000028394	ENSMUSG00000046862	ENSMUSG00000036160
ENSMUSG00000050549	ENSMUSG00000028394	ENSMUSG00000033355	ENSMUSG00000055137	ENSMUSG00000063531	ENSMUSG00000022206
ENSMUSG00000056888	ENSMUSG00000055137	ENSMUSG00000050989	ENSMUSG00000025348	ENSMUSG00000092417	ENSMUSG00000042292
ENSMUSG00000093910	ENSMUSG00000059796	ENSMUSG00000038658	ENSMUSG00000059796	ENSMUSG00000003559	ENSMUSG00000054404
ENSMUSG00000000440	ENSMUSG00000035325	ENSMUSG00000059742	ENSMUSG00000034544	ENSMUSG00000053835	ENSMUSG00000035914
ENSMUSG00000022948	ENSMUSG00000034544	ENSMUSG00000030077	ENSMUSG00000097287	ENSMUSG00000086606	ENSMUSG00000035121
ENSMUSG00000052558	ENSMUSG00000029797	ENSMUSG00000035790	ENSMUSG00000097789	ENSMUSG00000070866	ENSMUSG00000005656
ENSMUSG00000021913	ENSMUSG00000097287	ENSMUSG00000036570	ENSMUSG00000071636	ENSMUSG00000036887	ENSMUSG00000039163
ENSMUSG00000043487	ENSMUSG00000019320	ENSMUSG00000001802	ENSMUSG00000014782	ENSMUSG00000055540	ENSMUSG00000027456
ENSMUSG00000052926	ENSMUSG00000014782	ENSMUSG00000092509	ENSMUSG00000029557	ENSMUSG00000073940	ENSMUSG00000034501
ENSMUSG00000028540	ENSMUSG00000029557	ENSMUSG00000055775	ENSMUSG00000021036	ENSMUSG00000047246	ENSMUSG00000084890
ENSMUSG00000032215	ENSMUSG00000081534	ENSMUSG00000033767	ENSMUSG00000032606	ENSMUSG00000071054	ENSMUSG00000028337
ENSMUSG00000031723	ENSMUSG00000045414	ENSMUSG00000046605	ENSMUSG00000073374	ENSMUSG00000024331	ENSMUSG00000038047
ENSMUSG00000030796	ENSMUSG00000021036	ENSMUSG00000033676	ENSMUSG00000046862	ENSMUSG00000060216	ENSMUSG00000030990
ENSMUSG00000029661	ENSMUSG00000051375	ENSMUSG00000028410	ENSMUSG00000032757	ENSMUSG00000022961	ENSMUSG00000023755
ENSMUSG00000039263	ENSMUSG00000032606	ENSMUSG00000051705	ENSMUSG00000063531	ENSMUSG00000021996	ENSMUSG00000062743
ENSMUSG00000026860	ENSMUSG00000073374	ENSMUSG00000031878	ENSMUSG00000020778	ENSMUSG00000037349	ENSMUSG00000020230
ENSMUSG00000005980	ENSMUSG00000046862	ENSMUSG00000001751	ENSMUSG00000037653	ENSMUSG00000059363	ENSMUSG00000053907
ENSMUSG00000062480	ENSMUSG00000032757	ENSMUSG00000028161	ENSMUSG00000044792	ENSMUSG00000066042	ENSMUSG00000026072
ENSMUSG00000036196	ENSMUSG00000020778	ENSMUSG00000045932	ENSMUSG00000003559	ENSMUSG00000017007	ENSMUSG00000021895
ENSMUSG00000074749	ENSMUSG00000044792	ENSMUSG00000071103	ENSMUSG00000053835	ENSMUSG00000038070	ENSMUSG00000051557
ENSMUSG00000023192	ENSMUSG00000003559	ENSMUSG00000040957	ENSMUSG00000036887	ENSMUSG00000038777	ENSMUSG00000032528
ENSMUSG00000070357	ENSMUSG00000053835	ENSMUSG00000020895	ENSMUSG00000033020	ENSMUSG00000033099	ENSMUSG00000022707
ENSMUSG00000026526	ENSMUSG00000034263	ENSMUSG00000000078	ENSMUSG00000073940	ENSMUSG00000021364	ENSMUSG00000002083
ENSMUSG00000062691	ENSMUSG00000036887	ENSMUSG00000021807	ENSMUSG00000004110	ENSMUSG00000031711	ENSMUSG00000029120
ENSMUSG00000023918	ENSMUSG00000073940	ENSMUSG00000022817	ENSMUSG00000060216	ENSMUSG00000045624	ENSMUSG00000032097
ENSMUSG00000022898	ENSMUSG00000004110	ENSMUSG00000029366	ENSMUSG00000022961	ENSMUSG00000024217	ENSMUSG00000078546
ENSMUSG00000037935	ENSMUSG00000022961	ENSMUSG00000026915	ENSMUSG00000021996	ENSMUSG00000086171	ENSMUSG00000040943
ENSMUSG00000096014	ENSMUSG00000021996	ENSMUSG00000034066	ENSMUSG00000037349	ENSMUSG00000021113	ENSMUSG00000063765
ENSMUSG00000023960	ENSMUSG00000037349	ENSMUSG00000050711	ENSMUSG00000056014	ENSMUSG00000030826	ENSMUSG00000000326
ENSMUSG00000056900	ENSMUSG00000056014	ENSMUSG00000017417	ENSMUSG00000059363	ENSMUSG00000026167	ENSMUSG00000091002
ENSMUSG00000040412	ENSMUSG00000046093	ENSMUSG00000078202	ENSMUSG00000046093	ENSMUSG00000024151	ENSMUSG00000025381
ENSMUSG00000002325	ENSMUSG00000031027	ENSMUSG00000037735	ENSMUSG00000031027	ENSMUSG00000016496	ENSMUSG00000040040
ENSMUSG00000073838	ENSMUSG00000030556	ENSMUSG00000032313	ENSMUSG00000017007	ENSMUSG00000020598	ENSMUSG00000034771
ENSMUSG00000068037	ENSMUSG00000038070	ENSMUSG00000020904	ENSMUSG00000038070	ENSMUSG00000049422	ENSMUSG00000035623
ENSMUSG00000020019	ENSMUSG00000051041	ENSMUSG00000025613	ENSMUSG00000051041	ENSMUSG00000039714	ENSMUSG00000025103
ENSMUSG00000033355	ENSMUSG00000027273	ENSMUSG00000024008	ENSMUSG00000027273	ENSMUSG00000019122	ENSMUSG00000051495
ENSMUSG00000038658	ENSMUSG00000021364	ENSMUSG00000040466	ENSMUSG00000021364	ENSMUSG00000034226	ENSMUSG00000029722
ENSMUSG00000034708	ENSMUSG00000031711	ENSMUSG00000005892	ENSMUSG00000031711	ENSMUSG00000019761	ENSMUSG00000046607
ENSMUSG00000030077	ENSMUSG00000031916	ENSMUSG00000018500	ENSMUSG00000045624	ENSMUSG00000074093	ENSMUSG00000021018
ENSMUSG00000026568	ENSMUSG00000045624	ENSMUSG00000043079	ENSMUSG00000064043	ENSMUSG00000026718	ENSMUSG00000044337
ENSMUSG00000035790	ENSMUSG00000087385	ENSMUSG00000043872	ENSMUSG00000086171	ENSMUSG00000020538	ENSMUSG00000025104
ENSMUSG00000006262	ENSMUSG00000064043	ENSMUSG00000049871	ENSMUSG00000021113	ENSMUSG00000032705	ENSMUSG00000069670
ENSMUSG00000001802	ENSMUSG00000086171	ENSMUSG00000042042	ENSMUSG00000026042	ENSMUSG00000050357	ENSMUSG00000024665
ENSMUSG00000055775	ENSMUSG00000021113	ENSMUSG00000030347	ENSMUSG00000024151	ENSMUSG00000028776	ENSMUSG00000029993
ENSMUSG00000033767	ENSMUSG00000026042	ENSMUSG00000048794	ENSMUSG00000018012	ENSMUSG00000020120	ENSMUSG00000026409
ENSMUSG00000046605	ENSMUSG00000026167	ENSMUSG00000035239	ENSMUSG00000039714	ENSMUSG00000046562	ENSMUSG00000023988
ENSMUSG00000019853	ENSMUSG00000004044	ENSMUSG00000002055	ENSMUSG00000019122	ENSMUSG00000068196	ENSMUSG00000032657
ENSMUSG00000028410	ENSMUSG00000024151	ENSMUSG00000029154	ENSMUSG00000028836	ENSMUSG00000030782	ENSMUSG00000038412
ENSMUSG00000051705	ENSMUSG00000018012	ENSMUSG00000003436	ENSMUSG00000074093	ENSMUSG00000039087	ENSMUSG00000041346
ENSMUSG00000031878	ENSMUSG00000039714	ENSMUSG00000031780	ENSMUSG00000032705	ENSMUSG00000039234	ENSMUSG00000071014
ENSMUSG00000021803	ENSMUSG00000019122	ENSMUSG00000007656	ENSMUSG00000029836	ENSMUSG00000041674	ENSMUSG00000083907
ENSMUSG00000028161	ENSMUSG00000028836	ENSMUSG00000038546	ENSMUSG00000043421	ENSMUSG00000038351	ENSMUSG00000026614
ENSMUSG00000036534	ENSMUSG00000015971	ENSMUSG00000018507	ENSMUSG00000046562	ENSMUSG00000086596	ENSMUSG00000018848
ENSMUSG00000045932	ENSMUSG00000019761	ENSMUSG00000058624	ENSMUSG00000038374	ENSMUSG00000033047	ENSMUSG00000000131
ENSMUSG00000071103	ENSMUSG00000074093	ENSMUSG00000006218	ENSMUSG00000039087	ENSMUSG00000052981	ENSMUSG00000060427
ENSMUSG00000044566	ENSMUSG00000032705	ENSMUSG00000030421	ENSMUSG00000054459	ENSMUSG00000052675	ENSMUSG00000039253
ENSMUSG00000025429	ENSMUSG00000029836	ENSMUSG00000072494	ENSMUSG00000022475	ENSMUSG00000050211	ENSMUSG00000079105
ENSMUSG00000097452	ENSMUSG00000021010	ENSMUSG00000032867	ENSMUSG00000039234	ENSMUSG00000026837	ENSMUSG00000032532
ENSMUSG00000020895	ENSMUSG00000046562	ENSMUSG00000058400	ENSMUSG00000041674	ENSMUSG00000028184	ENSMUSG00000056820
ENSMUSG00000019539	ENSMUSG00000068196	ENSMUSG00000021796	ENSMUSG00000070044	ENSMUSG00000085058	ENSMUSG00000036208
ENSMUSG00000060314	ENSMUSG00000038374	ENSMUSG00000039145	ENSMUSG00000038351	ENSMUSG00000035521	ENSMUSG00000006567
ENSMUSG00000059891	ENSMUSG00000039087	ENSMUSG00000040234	ENSMUSG00000033047	ENSMUSG00000031591	ENSMUSG00000070923
ENSMUSG00000021807	ENSMUSG00000054459	ENSMUSG00000050737	ENSMUSG00000024246	ENSMUSG00000047371	ENSMUSG00000042747
ENSMUSG00000039206	ENSMUSG00000043587	ENSMUSG00000028807	ENSMUSG00000026851	ENSMUSG00000032740	ENSMUSG00000004462
ENSMUSG00000000290	ENSMUSG00000087556	ENSMUSG00000041144	ENSMUSG00000022463	ENSMUSG00000002205	ENSMUSG00000018417
ENSMUSG00000029366	ENSMUSG00000039234	ENSMUSG00000053153	ENSMUSG00000032175	ENSMUSG00000026585	ENSMUSG00000026027
ENSMUSG00000032776	ENSMUSG00000041674	ENSMUSG00000078578	ENSMUSG00000052675	ENSMUSG00000039670	ENSMUSG00000070493
ENSMUSG00000034066	ENSMUSG00000031487	ENSMUSG00000031760	ENSMUSG00000050211	ENSMUSG00000029675	ENSMUSG00000031983
ENSMUSG00000017417	ENSMUSG00000038351	ENSMUSG00000006715	ENSMUSG00000026837	ENSMUSG00000024942	ENSMUSG00000032667
ENSMUSG00000038623	ENSMUSG00000086596	ENSMUSG00000033805	ENSMUSG00000027386	ENSMUSG00000030432	ENSMUSG00000022696
ENSMUSG00000025931	ENSMUSG00000033047	ENSMUSG00000073866	ENSMUSG00000051262	ENSMUSG00000055884	ENSMUSG00000036641
ENSMUSG00000032313	ENSMUSG00000024246	ENSMUSG00000047215	ENSMUSG00000028184	ENSMUSG00000038302	ENSMUSG00000090223
ENSMUSG00000020904	ENSMUSG00000026851	ENSMUSG00000028676	ENSMUSG00000085058	ENSMUSG00000038520	ENSMUSG00000038816
ENSMUSG00000025613	ENSMUSG00000022463	ENSMUSG00000016356	ENSMUSG00000035521	ENSMUSG00000024422	ENSMUSG00000068479
ENSMUSG00000024008	ENSMUSG00000040618	ENSMUSG00000035992	ENSMUSG00000074582	ENSMUSG00000045689	ENSMUSG00000029335
ENSMUSG00000034473	ENSMUSG00000052981	ENSMUSG00000078779	ENSMUSG00000032064	ENSMUSG00000055523	ENSMUSG00000075410
ENSMUSG00000040466	ENSMUSG00000052675	ENSMUSG00000066151	ENSMUSG00000024160	ENSMUSG00000019467	ENSMUSG00000034675
ENSMUSG00000005892	ENSMUSG00000050211	ENSMUSG00000030584	ENSMUSG00000047371	ENSMUSG00000004151	ENSMUSG00000004730
ENSMUSG00000018500	ENSMUSG00000026837	ENSMUSG00000036273	ENSMUSG00000024065	ENSMUSG00000020238	ENSMUSG00000027420
ENSMUSG00000043872	ENSMUSG00000022248	ENSMUSG00000039167	ENSMUSG00000024560	ENSMUSG00000039007	ENSMUSG00000045404
ENSMUSG00000049871	ENSMUSG00000027386	ENSMUSG00000035112	ENSMUSG00000039670	ENSMUSG00000021209	ENSMUSG00000029499
ENSMUSG00000044968	ENSMUSG00000032470	ENSMUSG00000024891	ENSMUSG00000058587	ENSMUSG00000039781	ENSMUSG00000025006
ENSMUSG00000048794	ENSMUSG00000028184	ENSMUSG00000029033	ENSMUSG00000020573	ENSMUSG00000020674	ENSMUSG00000042436
ENSMUSG00000002055	ENSMUSG00000085058	ENSMUSG00000005583	ENSMUSG00000026000	ENSMUSG00000036879	ENSMUSG00000020864
ENSMUSG00000029154	ENSMUSG00000035521	ENSMUSG00000001729	ENSMUSG00000056941	ENSMUSG00000032479	ENSMUSG00000040767
ENSMUSG00000031780	ENSMUSG00000031591	ENSMUSG00000033039	ENSMUSG00000034330	ENSMUSG00000024713	ENSMUSG00000047036
ENSMUSG00000038546	ENSMUSG00000024160	ENSMUSG00000066129	ENSMUSG00000029614	ENSMUSG00000078490	ENSMUSG00000085566
ENSMUSG00000075486	ENSMUSG00000024065	ENSMUSG00000000148	ENSMUSG00000030432	ENSMUSG00000085042	ENSMUSG00000027955
ENSMUSG00000018507	ENSMUSG00000024560	ENSMUSG00000029592	ENSMUSG00000055884	ENSMUSG00000006435	ENSMUSG00000052407
ENSMUSG00000035067	ENSMUSG00000039670	ENSMUSG00000043243	ENSMUSG00000038302	ENSMUSG00000030124	ENSMUSG00000085882
ENSMUSG00000072494	ENSMUSG00000078816	ENSMUSG00000032737	ENSMUSG00000006050	ENSMUSG00000044122	ENSMUSG00000039043
ENSMUSG00000040234	ENSMUSG00000058587	ENSMUSG00000032590	ENSMUSG00000050043	ENSMUSG00000033417	ENSMUSG00000021000
ENSMUSG00000050737	ENSMUSG00000026000	ENSMUSG00000030868	ENSMUSG00000013236	ENSMUSG00000024338	ENSMUSG00000054302
ENSMUSG00000028807	ENSMUSG00000024942	ENSMUSG00000045467	ENSMUSG00000045689	ENSMUSG00000022641	ENSMUSG00000045193
ENSMUSG00000075703	ENSMUSG00000056941	ENSMUSG00000054702	ENSMUSG00000055523	ENSMUSG00000022912	ENSMUSG00000054051
ENSMUSG00000041144	ENSMUSG00000029614	ENSMUSG00000030614	ENSMUSG00000019467	ENSMUSG00000030882	ENSMUSG00000078958
ENSMUSG00000053153	ENSMUSG00000030432	ENSMUSG00000019139	ENSMUSG00000033751	ENSMUSG00000060301	ENSMUSG00000023935
ENSMUSG00000031760	ENSMUSG00000055884	ENSMUSG00000026782	ENSMUSG00000036427	ENSMUSG00000033960	ENSMUSG00000035969
ENSMUSG00000006715	ENSMUSG00000038302	ENSMUSG00000032238	ENSMUSG00000025925	ENSMUSG00000028965	ENSMUSG00000003974
ENSMUSG00000038241	ENSMUSG00000006050	ENSMUSG00000026826	ENSMUSG00000020674	ENSMUSG00000028759	ENSMUSG00000028832
ENSMUSG00000047215	ENSMUSG00000045689	ENSMUSG00000036565	ENSMUSG00000085042	ENSMUSG00000071456	ENSMUSG00000028617
ENSMUSG00000066151	ENSMUSG00000055523	ENSMUSG00000016494	ENSMUSG00000030124	ENSMUSG00000022407	ENSMUSG00000024777
ENSMUSG00000030584	ENSMUSG00000019467	ENSMUSG00000073700	ENSMUSG00000028862	ENSMUSG00000066735	ENSMUSG00000000959
ENSMUSG00000036273	ENSMUSG00000036427	ENSMUSG00000019763	ENSMUSG00000022526	ENSMUSG00000020829	ENSMUSG00000034453
ENSMUSG00000040373	ENSMUSG00000025925	ENSMUSG00000034854	ENSMUSG00000041720	ENSMUSG00000030034	ENSMUSG00000002319
ENSMUSG00000035112	ENSMUSG00000020674	ENSMUSG00000072875	ENSMUSG00000048371	ENSMUSG00000026785	ENSMUSG00000025420
ENSMUSG00000029033	ENSMUSG00000036879	ENSMUSG00000031584	ENSMUSG00000030882	ENSMUSG00000027285	ENSMUSG00000078486
ENSMUSG00000005672	ENSMUSG00000078490	ENSMUSG00000028600	ENSMUSG00000009733	ENSMUSG00000074884	ENSMUSG00000021234
ENSMUSG00000045107	ENSMUSG00000085042	ENSMUSG00000036030	ENSMUSG00000060301	ENSMUSG00000044081	ENSMUSG00000032418
ENSMUSG00000032590	ENSMUSG00000030124	ENSMUSG00000074781	ENSMUSG00000034807	ENSMUSG00000041598	ENSMUSG00000054412
ENSMUSG00000030868	ENSMUSG00000028862	ENSMUSG00000022018	ENSMUSG00000097275	ENSMUSG00000033177	ENSMUSG00000028194
ENSMUSG00000022076	ENSMUSG00000056608	ENSMUSG00000015090	ENSMUSG00000089979	ENSMUSG00000033703	ENSMUSG00000034245
ENSMUSG00000020776	ENSMUSG00000022526	ENSMUSG00000031851	ENSMUSG00000060572	ENSMUSG00000026721	ENSMUSG00000026436
ENSMUSG00000045467	ENSMUSG00000026018	ENSMUSG00000037362	ENSMUSG00000028759	ENSMUSG00000045348	ENSMUSG00000029427
ENSMUSG00000040181	ENSMUSG00000046062	ENSMUSG00000002808	ENSMUSG00000071456	ENSMUSG00000024654	ENSMUSG00000025758
ENSMUSG00000054702	ENSMUSG00000048371	ENSMUSG00000039763	ENSMUSG00000077450	ENSMUSG00000043008	ENSMUSG00000028495
ENSMUSG00000030614	ENSMUSG00000030882	ENSMUSG00000049907	ENSMUSG00000022407	ENSMUSG00000047446	ENSMUSG00000051339
ENSMUSG00000014769	ENSMUSG00000009733	ENSMUSG00000043439	ENSMUSG00000034290	ENSMUSG00000026858	ENSMUSG00000004031
ENSMUSG00000047613	ENSMUSG00000060301	ENSMUSG00000076441	ENSMUSG00000020829	ENSMUSG00000022537	ENSMUSG00000047735
ENSMUSG00000029016	ENSMUSG00000034807	ENSMUSG00000021027	ENSMUSG00000032500	ENSMUSG00000026887	ENSMUSG00000033684
ENSMUSG00000040632	ENSMUSG00000024924	ENSMUSG00000068284	ENSMUSG00000027285	ENSMUSG00000034006	ENSMUSG00000066952
ENSMUSG00000036565	ENSMUSG00000021676	ENSMUSG00000064254	ENSMUSG00000074884	ENSMUSG00000005447	ENSMUSG00000032582
ENSMUSG00000021266	ENSMUSG00000097275	ENSMUSG00000025417	ENSMUSG00000044081	ENSMUSG00000061119	ENSMUSG00000063600
ENSMUSG00000073700	ENSMUSG00000089979	ENSMUSG00000036368	ENSMUSG00000033177	ENSMUSG00000028467	ENSMUSG00000001034
ENSMUSG00000019763	ENSMUSG00000028965	ENSMUSG00000037461	ENSMUSG00000062545	ENSMUSG00000072582	ENSMUSG00000017707
ENSMUSG00000034854	ENSMUSG00000028759	ENSMUSG00000067279	ENSMUSG00000032251	ENSMUSG00000043572	ENSMUSG00000029714
ENSMUSG00000031584	ENSMUSG00000071456	ENSMUSG00000041729	ENSMUSG00000026383	ENSMUSG00000004591	ENSMUSG00000057948
ENSMUSG00000030315	ENSMUSG00000077450	ENSMUSG00000054836	ENSMUSG00000033703	ENSMUSG00000035954	ENSMUSG00000009291
ENSMUSG00000028600	ENSMUSG00000022407	ENSMUSG00000058886	ENSMUSG00000039616	ENSMUSG00000039960	ENSMUSG00000037762
ENSMUSG00000031755	ENSMUSG00000018387	ENSMUSG00000015451	ENSMUSG00000040174	ENSMUSG00000031617	ENSMUSG00000044018
ENSMUSG00000036030	ENSMUSG00000020829	ENSMUSG00000032018	ENSMUSG00000035104	ENSMUSG00000063179	ENSMUSG00000082209
ENSMUSG00000021461	ENSMUSG00000010307	ENSMUSG00000021832	ENSMUSG00000026858	ENSMUSG00000021115	ENSMUSG00000038855
ENSMUSG00000074781	ENSMUSG00000027285	ENSMUSG00000020014	ENSMUSG00000060591	ENSMUSG00000020334	ENSMUSG00000029290
ENSMUSG00000022018	ENSMUSG00000022822	ENSMUSG00000078440	ENSMUSG00000022537	ENSMUSG00000024521	ENSMUSG00000097317
ENSMUSG00000031851	ENSMUSG00000074884	ENSMUSG00000020331	ENSMUSG00000026887	ENSMUSG00000097059	ENSMUSG00000071286
ENSMUSG00000033233	ENSMUSG00000044081	ENSMUSG00000016194	ENSMUSG00000034006	ENSMUSG00000062627	ENSMUSG00000031503
ENSMUSG00000002808	ENSMUSG00000041598	ENSMUSG00000054181	ENSMUSG00000028088	ENSMUSG00000040220	ENSMUSG00000037075
ENSMUSG00000039763	ENSMUSG00000033177	ENSMUSG00000062252	ENSMUSG00000030256	ENSMUSG00000021009	ENSMUSG00000017679
ENSMUSG00000049907	ENSMUSG00000032251	ENSMUSG00000028519	ENSMUSG00000027834	ENSMUSG00000021185	ENSMUSG00000036459
ENSMUSG00000026687	ENSMUSG00000033703	ENSMUSG00000029478	ENSMUSG00000005447	ENSMUSG00000022426	ENSMUSG00000049288
ENSMUSG00000068284	ENSMUSG00000024654	ENSMUSG00000041329	ENSMUSG00000061119	ENSMUSG00000036923	ENSMUSG00000023764
ENSMUSG00000064254	ENSMUSG00000020701	ENSMUSG00000012076	ENSMUSG00000005417	ENSMUSG00000019907	ENSMUSG00000041801
ENSMUSG00000036368	ENSMUSG00000047446	ENSMUSG00000030774	ENSMUSG00000028467	ENSMUSG00000029482	ENSMUSG00000037994
ENSMUSG00000037461	ENSMUSG00000026858	ENSMUSG00000037754	ENSMUSG00000072582	ENSMUSG00000071369	ENSMUSG00000039637
ENSMUSG00000067279	ENSMUSG00000022537	ENSMUSG00000030204	ENSMUSG00000043572	ENSMUSG00000057497	ENSMUSG00000002930
ENSMUSG00000085208	ENSMUSG00000026887	ENSMUSG00000042828	ENSMUSG00000049940	ENSMUSG00000022350	ENSMUSG00000026679
ENSMUSG00000054836	ENSMUSG00000034006	ENSMUSG00000097358	ENSMUSG00000009687	ENSMUSG00000087651	ENSMUSG00000006281
ENSMUSG00000082396	ENSMUSG00000028088	ENSMUSG00000030917	ENSMUSG00000023286	ENSMUSG00000038390	ENSMUSG00000028128
ENSMUSG00000025188	ENSMUSG00000030256	ENSMUSG00000017677	ENSMUSG00000090069	ENSMUSG00000030322	ENSMUSG00000039943
ENSMUSG00000015451	ENSMUSG00000005447	ENSMUSG00000022842	ENSMUSG00000069539	ENSMUSG00000001473	ENSMUSG00000033307
ENSMUSG00000022419	ENSMUSG00000061119	ENSMUSG00000071302	ENSMUSG00000031617	ENSMUSG00000070738	ENSMUSG00000016024
ENSMUSG00000032018	ENSMUSG00000028467	ENSMUSG00000090935	ENSMUSG00000063179	ENSMUSG00000050410	ENSMUSG00000024172
ENSMUSG00000097868	ENSMUSG00000072582	ENSMUSG00000054196	ENSMUSG00000035572	ENSMUSG00000027457	ENSMUSG00000019789
ENSMUSG00000027207	ENSMUSG00000043572	ENSMUSG00000040613	ENSMUSG00000021115	ENSMUSG00000026197	ENSMUSG00000006699
ENSMUSG00000020014	ENSMUSG00000049940	ENSMUSG00000017737	ENSMUSG00000086392	ENSMUSG00000026074	ENSMUSG00000028909
ENSMUSG00000051451	ENSMUSG00000009687	ENSMUSG00000034278	ENSMUSG00000032507	ENSMUSG00000000384	ENSMUSG00000021830
ENSMUSG00000017999	ENSMUSG00000029413	ENSMUSG00000027560	ENSMUSG00000020334	ENSMUSG00000097242	ENSMUSG00000052658
ENSMUSG00000016194	ENSMUSG00000023286	ENSMUSG00000024286	ENSMUSG00000024521	ENSMUSG00000054676	ENSMUSG00000038552
ENSMUSG00000054181	ENSMUSG00000090069	ENSMUSG00000021474	ENSMUSG00000097059	ENSMUSG00000030275	ENSMUSG00000097610
ENSMUSG00000028519	ENSMUSG00000019579	ENSMUSG00000039706	ENSMUSG00000062627	ENSMUSG00000031659	ENSMUSG00000063316
ENSMUSG00000041329	ENSMUSG00000069539	ENSMUSG00000007458	ENSMUSG00000040220	ENSMUSG00000046167	ENSMUSG00000044252
ENSMUSG00000025255	ENSMUSG00000063179	ENSMUSG00000021508	ENSMUSG00000052293	ENSMUSG00000029122	ENSMUSG00000047221
ENSMUSG00000012076	ENSMUSG00000035572	ENSMUSG00000056131	ENSMUSG00000021009	ENSMUSG00000028790	ENSMUSG00000039563
ENSMUSG00000030774	ENSMUSG00000021115	ENSMUSG00000002475	ENSMUSG00000078580	ENSMUSG00000063800	ENSMUSG00000085457
ENSMUSG00000037754	ENSMUSG00000020334	ENSMUSG00000001833	ENSMUSG00000021185	ENSMUSG00000032807	ENSMUSG00000009216
ENSMUSG00000095115	ENSMUSG00000024521	ENSMUSG00000055240	ENSMUSG00000044456	ENSMUSG00000056666	ENSMUSG00000072647
ENSMUSG00000030204	ENSMUSG00000097059	ENSMUSG00000025722	ENSMUSG00000054321	ENSMUSG00000037242	ENSMUSG00000035049
ENSMUSG00000097358	ENSMUSG00000062627	ENSMUSG00000029455	ENSMUSG00000036923	ENSMUSG00000020440	ENSMUSG00000030016
ENSMUSG00000058488	ENSMUSG00000038208	ENSMUSG00000013787	ENSMUSG00000050069	ENSMUSG00000055436	ENSMUSG00000020009
ENSMUSG00000030917	ENSMUSG00000040220	ENSMUSG00000030588	ENSMUSG00000019952	ENSMUSG00000029250	ENSMUSG00000040560
ENSMUSG00000017677	ENSMUSG00000052293	ENSMUSG00000078552	ENSMUSG00000035505	ENSMUSG00000096221	ENSMUSG00000048106
ENSMUSG00000002227	ENSMUSG00000021009	ENSMUSG00000047067	ENSMUSG00000071369	ENSMUSG00000071172	ENSMUSG00000030861
ENSMUSG00000018841	ENSMUSG00000021185	ENSMUSG00000037872	ENSMUSG00000057497	ENSMUSG00000022674	ENSMUSG00000048200
ENSMUSG00000038859	ENSMUSG00000036923	ENSMUSG00000015879	ENSMUSG00000087651	ENSMUSG00000020691	ENSMUSG00000062963
ENSMUSG00000054196	ENSMUSG00000050069	ENSMUSG00000026434	ENSMUSG00000041623	ENSMUSG00000027238	ENSMUSG00000039683
ENSMUSG00000031938	ENSMUSG00000019952	ENSMUSG00000074212	ENSMUSG00000038390	ENSMUSG00000038564	ENSMUSG00000028974
ENSMUSG00000040613	ENSMUSG00000035505	ENSMUSG00000028015	ENSMUSG00000001473	ENSMUSG00000052914	ENSMUSG00000048163
ENSMUSG00000006342	ENSMUSG00000071369	ENSMUSG00000035266	ENSMUSG00000050410	ENSMUSG00000022255	ENSMUSG00000032679
ENSMUSG00000034278	ENSMUSG00000057497	ENSMUSG00000044501	ENSMUSG00000040167	ENSMUSG00000054256	ENSMUSG00000029030
ENSMUSG00000027560	ENSMUSG00000087651	ENSMUSG00000085642	ENSMUSG00000024414	ENSMUSG00000031787	ENSMUSG00000084950
ENSMUSG00000027570	ENSMUSG00000041623	ENSMUSG00000038112	ENSMUSG00000021594	ENSMUSG00000058736	ENSMUSG00000018451
ENSMUSG00000065990	ENSMUSG00000038390	ENSMUSG00000074637	ENSMUSG00000097242	ENSMUSG00000020068	ENSMUSG00000027099
ENSMUSG00000031029	ENSMUSG00000001473	ENSMUSG00000017897	ENSMUSG00000047879	ENSMUSG00000026603	ENSMUSG00000030704
ENSMUSG00000068130	ENSMUSG00000050410	ENSMUSG00000028289	ENSMUSG00000029122	ENSMUSG00000040078	ENSMUSG00000048661
ENSMUSG00000054414	ENSMUSG00000040167	ENSMUSG00000035941	ENSMUSG00000095253	ENSMUSG00000067653	ENSMUSG00000025427
ENSMUSG00000066979	ENSMUSG00000024414	ENSMUSG00000030898	ENSMUSG00000024601	ENSMUSG00000028484	ENSMUSG00000020847
ENSMUSG00000007458	ENSMUSG00000097242	ENSMUSG00000036834	ENSMUSG00000028207	ENSMUSG00000023795	ENSMUSG00000037486
ENSMUSG00000021508	ENSMUSG00000005575	ENSMUSG00000051736	ENSMUSG00000056666	ENSMUSG00000071856	ENSMUSG00000030047
ENSMUSG00000056131	ENSMUSG00000004846	ENSMUSG00000069727	ENSMUSG00000037242	ENSMUSG00000002372	ENSMUSG00000027706
ENSMUSG00000021759	ENSMUSG00000031659	ENSMUSG00000026034	ENSMUSG00000031077	ENSMUSG00000013089	ENSMUSG00000015575
ENSMUSG00000002475	ENSMUSG00000029122	ENSMUSG00000068615	ENSMUSG00000030059	ENSMUSG00000051855	ENSMUSG00000036256
ENSMUSG00000021981	ENSMUSG00000095253	ENSMUSG00000025047	ENSMUSG00000027597	ENSMUSG00000041794	ENSMUSG00000003033
ENSMUSG00000055240	ENSMUSG00000024601	ENSMUSG00000034681	ENSMUSG00000043683	ENSMUSG00000020267	ENSMUSG00000031816
ENSMUSG00000025278	ENSMUSG00000028207	ENSMUSG00000004100	ENSMUSG00000028430	ENSMUSG00000029826	ENSMUSG00000028573
ENSMUSG00000025722	ENSMUSG00000028524	ENSMUSG00000043067	ENSMUSG00000096221	ENSMUSG00000067995	ENSMUSG00000044350
ENSMUSG00000037894	ENSMUSG00000056666	ENSMUSG00000019945	ENSMUSG00000086350	ENSMUSG00000023079	ENSMUSG00000025810
ENSMUSG00000078552	ENSMUSG00000037242	ENSMUSG00000019842	ENSMUSG00000051079	ENSMUSG00000045257	ENSMUSG00000028394
ENSMUSG00000047067	ENSMUSG00000029516	ENSMUSG00000000811	ENSMUSG00000071172	ENSMUSG00000049670	ENSMUSG00000055137
ENSMUSG00000037872	ENSMUSG00000030059	ENSMUSG00000043419	ENSMUSG00000022674	ENSMUSG00000037624	ENSMUSG00000059796
ENSMUSG00000015879	ENSMUSG00000024487	ENSMUSG00000026896	ENSMUSG00000020691	ENSMUSG00000039294	ENSMUSG00000078307
ENSMUSG00000074212	ENSMUSG00000043683	ENSMUSG00000057649	ENSMUSG00000027238	ENSMUSG00000054000	ENSMUSG00000035325
ENSMUSG00000040272	ENSMUSG00000028430	ENSMUSG00000062190	ENSMUSG00000032443	ENSMUSG00000022021	ENSMUSG00000034544
ENSMUSG00000035266	ENSMUSG00000096221	ENSMUSG00000021750	ENSMUSG00000026504	ENSMUSG00000036026	ENSMUSG00000029797
ENSMUSG00000044501	ENSMUSG00000086350	ENSMUSG00000035151	ENSMUSG00000020261	ENSMUSG00000046215	ENSMUSG00000097287
ENSMUSG00000031505	ENSMUSG00000071172	ENSMUSG00000030380	ENSMUSG00000038564	ENSMUSG00000026223	ENSMUSG00000014782
ENSMUSG00000085642	ENSMUSG00000022674	ENSMUSG00000032827	ENSMUSG00000022376	ENSMUSG00000034336	ENSMUSG00000029557
ENSMUSG00000038112	ENSMUSG00000020691	ENSMUSG00000008999	ENSMUSG00000059495	ENSMUSG00000016252	ENSMUSG00000081534
ENSMUSG00000074637	ENSMUSG00000027238	ENSMUSG00000005373	ENSMUSG00000052914	ENSMUSG00000035399	ENSMUSG00000004113
ENSMUSG00000030802	ENSMUSG00000026504	ENSMUSG00000027835	ENSMUSG00000058897	ENSMUSG00000038072	ENSMUSG00000045414
ENSMUSG00000021182	ENSMUSG00000020261	ENSMUSG00000024055	ENSMUSG00000058736	ENSMUSG00000044320	ENSMUSG00000021036
ENSMUSG00000097579	ENSMUSG00000038564	ENSMUSG00000028020	ENSMUSG00000027495	ENSMUSG00000032518	ENSMUSG00000051375
ENSMUSG00000094114	ENSMUSG00000059495	ENSMUSG00000041798	ENSMUSG00000045973	ENSMUSG00000040659	ENSMUSG00000032606
ENSMUSG00000021765	ENSMUSG00000052914	ENSMUSG00000027784	ENSMUSG00000069744	ENSMUSG00000003352	ENSMUSG00000024505
ENSMUSG00000028289	ENSMUSG00000039976	ENSMUSG00000026395	ENSMUSG00000022109	ENSMUSG00000039217	ENSMUSG00000073374
ENSMUSG00000048424	ENSMUSG00000029221	ENSMUSG00000020128	ENSMUSG00000029076	ENSMUSG00000019189	ENSMUSG00000046862
ENSMUSG00000035941	ENSMUSG00000033554	ENSMUSG00000022175	ENSMUSG00000020068	ENSMUSG00000001150	ENSMUSG00000032757
ENSMUSG00000030898	ENSMUSG00000058897	ENSMUSG00000038517	ENSMUSG00000026603	ENSMUSG00000066324	ENSMUSG00000020778
ENSMUSG00000036834	ENSMUSG00000058736	ENSMUSG00000043004	ENSMUSG00000019577	ENSMUSG00000039621	ENSMUSG00000044792
ENSMUSG00000051736	ENSMUSG00000027495	ENSMUSG00000020477	ENSMUSG00000040078	ENSMUSG00000063273	ENSMUSG00000003559
ENSMUSG00000069727	ENSMUSG00000045973	ENSMUSG00000066829	ENSMUSG00000078640	ENSMUSG00000032492	ENSMUSG00000053835
ENSMUSG00000025047	ENSMUSG00000069744	ENSMUSG00000040820	ENSMUSG00000034820	ENSMUSG00000019188	ENSMUSG00000034263
ENSMUSG00000034681	ENSMUSG00000022109	ENSMUSG00000007833	ENSMUSG00000030342	ENSMUSG00000048572	ENSMUSG00000045733
ENSMUSG00000043067	ENSMUSG00000029076	ENSMUSG00000074733	ENSMUSG00000023795	ENSMUSG00000058444	ENSMUSG00000036887
ENSMUSG00000019842	ENSMUSG00000020068	ENSMUSG00000074607	ENSMUSG00000039414	ENSMUSG00000050549	ENSMUSG00000036188
ENSMUSG00000000811	ENSMUSG00000026603	ENSMUSG00000042015	ENSMUSG00000001909	ENSMUSG00000056888	ENSMUSG00000073940
ENSMUSG00000043419	ENSMUSG00000040078	ENSMUSG00000005716	ENSMUSG00000037624	ENSMUSG00000040565	ENSMUSG00000004110
ENSMUSG00000007827	ENSMUSG00000078640	ENSMUSG00000030889	ENSMUSG00000054000	ENSMUSG00000093910	ENSMUSG00000060216
ENSMUSG00000057649	ENSMUSG00000034820	ENSMUSG00000031626	ENSMUSG00000010505	ENSMUSG00000000440	ENSMUSG00000022961
ENSMUSG00000025789	ENSMUSG00000028560	ENSMUSG00000035828	ENSMUSG00000071415	ENSMUSG00000022948	ENSMUSG00000021996
ENSMUSG00000021750	ENSMUSG00000023795	ENSMUSG00000018677	ENSMUSG00000026223	ENSMUSG00000052558	ENSMUSG00000037349
ENSMUSG00000030880	ENSMUSG00000071856	ENSMUSG00000055818	ENSMUSG00000034210	ENSMUSG00000021913	ENSMUSG00000056014
ENSMUSG00000016386	ENSMUSG00000039414	ENSMUSG00000031596	ENSMUSG00000034336	ENSMUSG00000031839	ENSMUSG00000046093
ENSMUSG00000097915	ENSMUSG00000001909	ENSMUSG00000021951	ENSMUSG00000037235	ENSMUSG00000054387	ENSMUSG00000037845
ENSMUSG00000030380	ENSMUSG00000013089	ENSMUSG00000030752	ENSMUSG00000063362	ENSMUSG00000024319	ENSMUSG00000031027
ENSMUSG00000005373	ENSMUSG00000045257	ENSMUSG00000062785	ENSMUSG00000035367	ENSMUSG00000043487	ENSMUSG00000017007
ENSMUSG00000027835	ENSMUSG00000037624	ENSMUSG00000022285	ENSMUSG00000035399	ENSMUSG00000052926	ENSMUSG00000030556
ENSMUSG00000024055	ENSMUSG00000054000	ENSMUSG00000047635	ENSMUSG00000038072	ENSMUSG00000051518	ENSMUSG00000038070
ENSMUSG00000000296	ENSMUSG00000022021	ENSMUSG00000018395	ENSMUSG00000032518	ENSMUSG00000024870	ENSMUSG00000051041
ENSMUSG00000033508	ENSMUSG00000071415	ENSMUSG00000042035	ENSMUSG00000039217	ENSMUSG00000031897	ENSMUSG00000027273
ENSMUSG00000007670	ENSMUSG00000026223	ENSMUSG00000089647	ENSMUSG00000027840	ENSMUSG00000034111	ENSMUSG00000021364
ENSMUSG00000064267	ENSMUSG00000034210	ENSMUSG00000030839	ENSMUSG00000001150	ENSMUSG00000044308	ENSMUSG00000031711
ENSMUSG00000038517	ENSMUSG00000034336	ENSMUSG00000000792	ENSMUSG00000048004	ENSMUSG00000034780	ENSMUSG00000045624
ENSMUSG00000043004	ENSMUSG00000063362	ENSMUSG00000056486	ENSMUSG00000066324	ENSMUSG00000034751	ENSMUSG00000087385
ENSMUSG00000040820	ENSMUSG00000035399	ENSMUSG00000024245	ENSMUSG00000045160	ENSMUSG00000031723	ENSMUSG00000064043
ENSMUSG00000041261	ENSMUSG00000038072	ENSMUSG00000051285	ENSMUSG00000039621	ENSMUSG00000045967	ENSMUSG00000086171
ENSMUSG00000007833	ENSMUSG00000026245	ENSMUSG00000021711	ENSMUSG00000016344	ENSMUSG00000039263	ENSMUSG00000021113
ENSMUSG00000008730	ENSMUSG00000039217	ENSMUSG00000029212	ENSMUSG00000040146	ENSMUSG00000026860	ENSMUSG00000026042
ENSMUSG00000074733	ENSMUSG00000001150	ENSMUSG00000018427	ENSMUSG00000086915	ENSMUSG00000005980	ENSMUSG00000026167
ENSMUSG00000042015	ENSMUSG00000048004	ENSMUSG00000025870	ENSMUSG00000023046	ENSMUSG00000062480	ENSMUSG00000004044
ENSMUSG00000005716	ENSMUSG00000066324	ENSMUSG00000090262	ENSMUSG00000048572	ENSMUSG00000058966	ENSMUSG00000024151
ENSMUSG00000038034	ENSMUSG00000045160	ENSMUSG00000042846	ENSMUSG00000048807	ENSMUSG00000024858	ENSMUSG00000018012
ENSMUSG00000028251	ENSMUSG00000005078	ENSMUSG00000030824	ENSMUSG00000050549	ENSMUSG00000042133	ENSMUSG00000039714
ENSMUSG00000054074	ENSMUSG00000028729	ENSMUSG00000017664	ENSMUSG00000040565	ENSMUSG00000036196	ENSMUSG00000019122
ENSMUSG00000030889	ENSMUSG00000016344	ENSMUSG00000027714	ENSMUSG00000022948	ENSMUSG00000074749	ENSMUSG00000006024
ENSMUSG00000039126	ENSMUSG00000086915	ENSMUSG00000050473	ENSMUSG00000030946	ENSMUSG00000048216	ENSMUSG00000034226
ENSMUSG00000050315	ENSMUSG00000023046	ENSMUSG00000002486	ENSMUSG00000052558	ENSMUSG00000023192	ENSMUSG00000019761
ENSMUSG00000036390	ENSMUSG00000021140	ENSMUSG00000034108	ENSMUSG00000021913	ENSMUSG00000009575	ENSMUSG00000074093
ENSMUSG00000055818	ENSMUSG00000033209	ENSMUSG00000026723	ENSMUSG00000037058	ENSMUSG00000070357	ENSMUSG00000032705
ENSMUSG00000021951	ENSMUSG00000050549	ENSMUSG00000020577	ENSMUSG00000054387	ENSMUSG00000022382	ENSMUSG00000029836
ENSMUSG00000030752	ENSMUSG00000056888	ENSMUSG00000040562	ENSMUSG00000024319	ENSMUSG00000028851	ENSMUSG00000036752
ENSMUSG00000022285	ENSMUSG00000040565	ENSMUSG00000005501	ENSMUSG00000016181	ENSMUSG00000021745	ENSMUSG00000043421
ENSMUSG00000047635	ENSMUSG00000093910	ENSMUSG00000021548	ENSMUSG00000043487	ENSMUSG00000062691	ENSMUSG00000021010
ENSMUSG00000018395	ENSMUSG00000000440	ENSMUSG00000040389	ENSMUSG00000044982	ENSMUSG00000031641	ENSMUSG00000020120
ENSMUSG00000042035	ENSMUSG00000022948	ENSMUSG00000041936	ENSMUSG00000052926	ENSMUSG00000033014	ENSMUSG00000046562
ENSMUSG00000089647	ENSMUSG00000030946	ENSMUSG00000020898	ENSMUSG00000051518	ENSMUSG00000061136	ENSMUSG00000068196
ENSMUSG00000073481	ENSMUSG00000052558	ENSMUSG00000022295	ENSMUSG00000028540	ENSMUSG00000023960	ENSMUSG00000038374
ENSMUSG00000030839	ENSMUSG00000037058	ENSMUSG00000020758	ENSMUSG00000041341	ENSMUSG00000040412	ENSMUSG00000039087
ENSMUSG00000028914	ENSMUSG00000054387	ENSMUSG00000063511	ENSMUSG00000031723	ENSMUSG00000056004	ENSMUSG00000054459
ENSMUSG00000000792	ENSMUSG00000024319	ENSMUSG00000044794	ENSMUSG00000057113	ENSMUSG00000066232	ENSMUSG00000022475
ENSMUSG00000056486	ENSMUSG00000016181	ENSMUSG00000037339	ENSMUSG00000005980	ENSMUSG00000073838	ENSMUSG00000043587
ENSMUSG00000055612	ENSMUSG00000043487	ENSMUSG00000006585	ENSMUSG00000062480	ENSMUSG00000068037	ENSMUSG00000039234
ENSMUSG00000021136	ENSMUSG00000044982	ENSMUSG00000054814	ENSMUSG00000058966	ENSMUSG00000020019	ENSMUSG00000041674
ENSMUSG00000036833	ENSMUSG00000051518	ENSMUSG00000032224	ENSMUSG00000036196	ENSMUSG00000020363	ENSMUSG00000031487
ENSMUSG00000048486	ENSMUSG00000028540	ENSMUSG00000020395	ENSMUSG00000074749	ENSMUSG00000033355	ENSMUSG00000038351
ENSMUSG00000090262	ENSMUSG00000034111	ENSMUSG00000066149	ENSMUSG00000048216	ENSMUSG00000038658	ENSMUSG00000086596
ENSMUSG00000030824	ENSMUSG00000041341	ENSMUSG00000015474	ENSMUSG00000026526	ENSMUSG00000029535	ENSMUSG00000024087
ENSMUSG00000016624	ENSMUSG00000031723	ENSMUSG00000027506	ENSMUSG00000062691	ENSMUSG00000034708	ENSMUSG00000033047
ENSMUSG00000040354	ENSMUSG00000030796	ENSMUSG00000032058	ENSMUSG00000023918	ENSMUSG00000030077	ENSMUSG00000024246
ENSMUSG00000093739	ENSMUSG00000029661	ENSMUSG00000003534	ENSMUSG00000028842	ENSMUSG00000053925	ENSMUSG00000026851
ENSMUSG00000045482	ENSMUSG00000057113	ENSMUSG00000092486	ENSMUSG00000022898	ENSMUSG00000024477	ENSMUSG00000022463
ENSMUSG00000017664	ENSMUSG00000026860	ENSMUSG00000074345	ENSMUSG00000037935	ENSMUSG00000036570	ENSMUSG00000040618
ENSMUSG00000015016	ENSMUSG00000005980	ENSMUSG00000042010	ENSMUSG00000029009	ENSMUSG00000001802	ENSMUSG00000052981
ENSMUSG00000027714	ENSMUSG00000062480	ENSMUSG00000002771	ENSMUSG00000006705	ENSMUSG00000055775	ENSMUSG00000052675
ENSMUSG00000002486	ENSMUSG00000058966	ENSMUSG00000058153	ENSMUSG00000023960	ENSMUSG00000033767	ENSMUSG00000050211
ENSMUSG00000021039	ENSMUSG00000036196	ENSMUSG00000097768	ENSMUSG00000056900	ENSMUSG00000046605	ENSMUSG00000026837
ENSMUSG00000034108	ENSMUSG00000074749	ENSMUSG00000021868	ENSMUSG00000020658	ENSMUSG00000004285	ENSMUSG00000022248
ENSMUSG00000071714	ENSMUSG00000009575	ENSMUSG00000014226	ENSMUSG00000056004	ENSMUSG00000028410	ENSMUSG00000032470
ENSMUSG00000047013	ENSMUSG00000070357	ENSMUSG00000041354	ENSMUSG00000073838	ENSMUSG00000037152	ENSMUSG00000028184
ENSMUSG00000018733	ENSMUSG00000028647	ENSMUSG00000030553	ENSMUSG00000020019	ENSMUSG00000051705	ENSMUSG00000085058
ENSMUSG00000026723	ENSMUSG00000026526	ENSMUSG00000038456	ENSMUSG00000020363	ENSMUSG00000031878	ENSMUSG00000035521
ENSMUSG00000029703	ENSMUSG00000062691	ENSMUSG00000024228	ENSMUSG00000038658	ENSMUSG00000021803	ENSMUSG00000074582
ENSMUSG00000020577	ENSMUSG00000023918	ENSMUSG00000005087	ENSMUSG00000032382	ENSMUSG00000028161	ENSMUSG00000002870
ENSMUSG00000005501	ENSMUSG00000022898	ENSMUSG00000028439	ENSMUSG00000049532	ENSMUSG00000045932	ENSMUSG00000031591
ENSMUSG00000021548	ENSMUSG00000037935	ENSMUSG00000030329	ENSMUSG00000030077	ENSMUSG00000010607	ENSMUSG00000024160
ENSMUSG00000041936	ENSMUSG00000029009	ENSMUSG00000050944	ENSMUSG00000053925	ENSMUSG00000071103	ENSMUSG00000057614
ENSMUSG00000020898	ENSMUSG00000023960	ENSMUSG00000086228	ENSMUSG00000036570	ENSMUSG00000064061	ENSMUSG00000024065
ENSMUSG00000022295	ENSMUSG00000056900	ENSMUSG00000092279	ENSMUSG00000006262	ENSMUSG00000044566	ENSMUSG00000024560
ENSMUSG00000063511	ENSMUSG00000040412	ENSMUSG00000037594	ENSMUSG00000001802	ENSMUSG00000025429	ENSMUSG00000039670
ENSMUSG00000044794	ENSMUSG00000056004	ENSMUSG00000021690	ENSMUSG00000055775	ENSMUSG00000097452	ENSMUSG00000078816
ENSMUSG00000040751	ENSMUSG00000073838	ENSMUSG00000003546	ENSMUSG00000033767	ENSMUSG00000048644	ENSMUSG00000058587
ENSMUSG00000021619	ENSMUSG00000068037	ENSMUSG00000093536	ENSMUSG00000050503	ENSMUSG00000040957	ENSMUSG00000024942
ENSMUSG00000037339	ENSMUSG00000020019	ENSMUSG00000053552	ENSMUSG00000046605	ENSMUSG00000020895	ENSMUSG00000056941
ENSMUSG00000006585	ENSMUSG00000020363	ENSMUSG00000054986	ENSMUSG00000033382	ENSMUSG00000019539	ENSMUSG00000029614
ENSMUSG00000039133	ENSMUSG00000038658	ENSMUSG00000024261	ENSMUSG00000028410	ENSMUSG00000060314	ENSMUSG00000030432
ENSMUSG00000052949	ENSMUSG00000032382	ENSMUSG00000025792	ENSMUSG00000051705	ENSMUSG00000015468	ENSMUSG00000055884
ENSMUSG00000032224	ENSMUSG00000049532	ENSMUSG00000013419	ENSMUSG00000031878	ENSMUSG00000059891	ENSMUSG00000038302
ENSMUSG00000031489	ENSMUSG00000030077	ENSMUSG00000035407	ENSMUSG00000021803	ENSMUSG00000021807	ENSMUSG00000097561
ENSMUSG00000021427	ENSMUSG00000018634	ENSMUSG00000076431	ENSMUSG00000013495	ENSMUSG00000003199	ENSMUSG00000006050
ENSMUSG00000075273	ENSMUSG00000053925	ENSMUSG00000024101	ENSMUSG00000036534	ENSMUSG00000000290	ENSMUSG00000013236
ENSMUSG00000020395	ENSMUSG00000006262	ENSMUSG00000022947	ENSMUSG00000045932	ENSMUSG00000022817	ENSMUSG00000024422
ENSMUSG00000066149	ENSMUSG00000055775	ENSMUSG00000032719	ENSMUSG00000071103	ENSMUSG00000029366	ENSMUSG00000045689
ENSMUSG00000027447	ENSMUSG00000033767	ENSMUSG00000039405	ENSMUSG00000000915	ENSMUSG00000034066	ENSMUSG00000055523
ENSMUSG00000033628	ENSMUSG00000046605	ENSMUSG00000032959	ENSMUSG00000044566	ENSMUSG00000017417	ENSMUSG00000019467
ENSMUSG00000032058	ENSMUSG00000004285	ENSMUSG00000026424	ENSMUSG00000097452	ENSMUSG00000038623	ENSMUSG00000033751
ENSMUSG00000030111	ENSMUSG00000028410	ENSMUSG00000037148	ENSMUSG00000058318	ENSMUSG00000025931	ENSMUSG00000004151
ENSMUSG00000092486	ENSMUSG00000051705	ENSMUSG00000024268	ENSMUSG00000000078	ENSMUSG00000032313	ENSMUSG00000036427
ENSMUSG00000074345	ENSMUSG00000031878	ENSMUSG00000032745	ENSMUSG00000059891	ENSMUSG00000031931	ENSMUSG00000039007
ENSMUSG00000097768	ENSMUSG00000021803	ENSMUSG00000022704	ENSMUSG00000021807	ENSMUSG00000036748	ENSMUSG00000066798
ENSMUSG00000021868	ENSMUSG00000036534	ENSMUSG00000021314	ENSMUSG00000039206	ENSMUSG00000020904	ENSMUSG00000025925
ENSMUSG00000018661	ENSMUSG00000045932	ENSMUSG00000002428	ENSMUSG00000032372	ENSMUSG00000025613	ENSMUSG00000026933
ENSMUSG00000041354	ENSMUSG00000044566	ENSMUSG00000023020	ENSMUSG00000032776	ENSMUSG00000024008	ENSMUSG00000020674
ENSMUSG00000023094	ENSMUSG00000097452	ENSMUSG00000026117	ENSMUSG00000034066	ENSMUSG00000034473	ENSMUSG00000078490
ENSMUSG00000038456	ENSMUSG00000002064	ENSMUSG00000042757	ENSMUSG00000017417	ENSMUSG00000029148	ENSMUSG00000085042
ENSMUSG00000024228	ENSMUSG00000058318	ENSMUSG00000025083	ENSMUSG00000025931	ENSMUSG00000040466	ENSMUSG00000030124
ENSMUSG00000005087	ENSMUSG00000000078	ENSMUSG00000046352	ENSMUSG00000020904	ENSMUSG00000018500	ENSMUSG00000028862
ENSMUSG00000050944	ENSMUSG00000060314	ENSMUSG00000051550	ENSMUSG00000025613	ENSMUSG00000043872	ENSMUSG00000022526
ENSMUSG00000050840	ENSMUSG00000059891	ENSMUSG00000040666	ENSMUSG00000028149	ENSMUSG00000004933	ENSMUSG00000026018
ENSMUSG00000092279	ENSMUSG00000021807	ENSMUSG00000032377	ENSMUSG00000040466	ENSMUSG00000049871	ENSMUSG00000046062
ENSMUSG00000037594	ENSMUSG00000039206	ENSMUSG00000097814	ENSMUSG00000018500	ENSMUSG00000042042	ENSMUSG00000041460
ENSMUSG00000093536	ENSMUSG00000032372	ENSMUSG00000039246	ENSMUSG00000042616	ENSMUSG00000048794	ENSMUSG00000097032
ENSMUSG00000053552	ENSMUSG00000000290	ENSMUSG00000027342	ENSMUSG00000043872	ENSMUSG00000002055	ENSMUSG00000048371
ENSMUSG00000038593	ENSMUSG00000029366	ENSMUSG00000032556	ENSMUSG00000030091	ENSMUSG00000029154	ENSMUSG00000030882
ENSMUSG00000034867	ENSMUSG00000032776	ENSMUSG00000022679	ENSMUSG00000049871	ENSMUSG00000058833	ENSMUSG00000049721
ENSMUSG00000024261	ENSMUSG00000034066	ENSMUSG00000025579	ENSMUSG00000042042	ENSMUSG00000003436	ENSMUSG00000009733
ENSMUSG00000042671	ENSMUSG00000050711	ENSMUSG00000039835	ENSMUSG00000040860	ENSMUSG00000068735	ENSMUSG00000060301
ENSMUSG00000035964	ENSMUSG00000017417	ENSMUSG00000006931	ENSMUSG00000048794	ENSMUSG00000031780	ENSMUSG00000034807
ENSMUSG00000030301	ENSMUSG00000038623	ENSMUSG00000020272	ENSMUSG00000039153	ENSMUSG00000042462	ENSMUSG00000024924
ENSMUSG00000024101	ENSMUSG00000025931	ENSMUSG00000039529	ENSMUSG00000028576	ENSMUSG00000038546	ENSMUSG00000021676
ENSMUSG00000022947	ENSMUSG00000032313	ENSMUSG00000036894	ENSMUSG00000035239	ENSMUSG00000075486	ENSMUSG00000089979
ENSMUSG00000032719	ENSMUSG00000020904	ENSMUSG00000083844	ENSMUSG00000002055	ENSMUSG00000018507	ENSMUSG00000028965
ENSMUSG00000039405	ENSMUSG00000025613	ENSMUSG00000022797	ENSMUSG00000045211	ENSMUSG00000058624	ENSMUSG00000060572
ENSMUSG00000052479	ENSMUSG00000034473	ENSMUSG00000071398	ENSMUSG00000029154	ENSMUSG00000030421	ENSMUSG00000028759
ENSMUSG00000032959	ENSMUSG00000018923	ENSMUSG00000039759	ENSMUSG00000032633	ENSMUSG00000072494	ENSMUSG00000071456
ENSMUSG00000091985	ENSMUSG00000040466	ENSMUSG00000056234	ENSMUSG00000003436	ENSMUSG00000002741	ENSMUSG00000077450
ENSMUSG00000036817	ENSMUSG00000005892	ENSMUSG00000019866	ENSMUSG00000031780	ENSMUSG00000032867	ENSMUSG00000022407
ENSMUSG00000026424	ENSMUSG00000026142	ENSMUSG00000023452	ENSMUSG00000038546	ENSMUSG00000021796	ENSMUSG00000018387
ENSMUSG00000023044	ENSMUSG00000018500	ENSMUSG00000033902	ENSMUSG00000075486	ENSMUSG00000050737	ENSMUSG00000020829
ENSMUSG00000022704	ENSMUSG00000042616	ENSMUSG00000085971	ENSMUSG00000037965	ENSMUSG00000020640	ENSMUSG00000027285
ENSMUSG00000045930	ENSMUSG00000043872	ENSMUSG00000001763	ENSMUSG00000039795	ENSMUSG00000075703	ENSMUSG00000022822
ENSMUSG00000023020	ENSMUSG00000004933	ENSMUSG00000001445	ENSMUSG00000018507	ENSMUSG00000041144	ENSMUSG00000074884
ENSMUSG00000037640	ENSMUSG00000049871	ENSMUSG00000032038	ENSMUSG00000006218	ENSMUSG00000031754	ENSMUSG00000044081
ENSMUSG00000026117	ENSMUSG00000042042	ENSMUSG00000029151	ENSMUSG00000072494	ENSMUSG00000047423	ENSMUSG00000027346
ENSMUSG00000032377	ENSMUSG00000044968	ENSMUSG00000011148	ENSMUSG00000021796	ENSMUSG00000031760	ENSMUSG00000041598
ENSMUSG00000097814	ENSMUSG00000040860	ENSMUSG00000005899	ENSMUSG00000028044	ENSMUSG00000006715	ENSMUSG00000033177
ENSMUSG00000039246	ENSMUSG00000048794	ENSMUSG00000031631	ENSMUSG00000039145	ENSMUSG00000024446	ENSMUSG00000032251
ENSMUSG00000022359	ENSMUSG00000039153	ENSMUSG00000033055	ENSMUSG00000050737	ENSMUSG00000038241	ENSMUSG00000033703
ENSMUSG00000027342	ENSMUSG00000035239	ENSMUSG00000036246	ENSMUSG00000028807	ENSMUSG00000047215	ENSMUSG00000024654
ENSMUSG00000032556	ENSMUSG00000002055	ENSMUSG00000002308	ENSMUSG00000015653	ENSMUSG00000039244	ENSMUSG00000020701
ENSMUSG00000039835	ENSMUSG00000045211	ENSMUSG00000066189	ENSMUSG00000075703	ENSMUSG00000016356	ENSMUSG00000052631
ENSMUSG00000006931	ENSMUSG00000029154	ENSMUSG00000085037	ENSMUSG00000041144	ENSMUSG00000078779	ENSMUSG00000047446
ENSMUSG00000020272	ENSMUSG00000037916	ENSMUSG00000029821	ENSMUSG00000052759	ENSMUSG00000028106	ENSMUSG00000026858
ENSMUSG00000083844	ENSMUSG00000032633	ENSMUSG00000035125	ENSMUSG00000053153	ENSMUSG00000030022	ENSMUSG00000022537
ENSMUSG00000031672	ENSMUSG00000031780	ENSMUSG00000025898	ENSMUSG00000030428	ENSMUSG00000031823	ENSMUSG00000026887
ENSMUSG00000022797	ENSMUSG00000007656	ENSMUSG00000026605	ENSMUSG00000078578	ENSMUSG00000030584	ENSMUSG00000034006
ENSMUSG00000089862	ENSMUSG00000067787	ENSMUSG00000039478	ENSMUSG00000025377	ENSMUSG00000036273	ENSMUSG00000028088
ENSMUSG00000071398	ENSMUSG00000041445	ENSMUSG00000030929	ENSMUSG00000029605	ENSMUSG00000022131	ENSMUSG00000030256
ENSMUSG00000039759	ENSMUSG00000038546	ENSMUSG00000025551	ENSMUSG00000032221	ENSMUSG00000038503	ENSMUSG00000027834
ENSMUSG00000022257	ENSMUSG00000075486	ENSMUSG00000042213	ENSMUSG00000006715	ENSMUSG00000039167	ENSMUSG00000005447
ENSMUSG00000056234	ENSMUSG00000021973	ENSMUSG00000050953	ENSMUSG00000073866	ENSMUSG00000035112	ENSMUSG00000040136
ENSMUSG00000034573	ENSMUSG00000037965	ENSMUSG00000018189	ENSMUSG00000038241	ENSMUSG00000074283	ENSMUSG00000061119
ENSMUSG00000063296	ENSMUSG00000018507	ENSMUSG00000020263	ENSMUSG00000037846	ENSMUSG00000024891	ENSMUSG00000028467
ENSMUSG00000042485	ENSMUSG00000072494	ENSMUSG00000022664	ENSMUSG00000047215	ENSMUSG00000029033	ENSMUSG00000072582
ENSMUSG00000033902	ENSMUSG00000064138	ENSMUSG00000038416	ENSMUSG00000086328	ENSMUSG00000052613	ENSMUSG00000043572
ENSMUSG00000028964	ENSMUSG00000021796	ENSMUSG00000032198	ENSMUSG00000016356	ENSMUSG00000001729	ENSMUSG00000049940
ENSMUSG00000085971	ENSMUSG00000040234	ENSMUSG00000027459	ENSMUSG00000078779	ENSMUSG00000032590	ENSMUSG00000016128
ENSMUSG00000039031	ENSMUSG00000050737	ENSMUSG00000072572	ENSMUSG00000066151	ENSMUSG00000003863	ENSMUSG00000009687
ENSMUSG00000027962	ENSMUSG00000028807	ENSMUSG00000026514	ENSMUSG00000030022	ENSMUSG00000022076	ENSMUSG00000029413
ENSMUSG00000040177	ENSMUSG00000015653	ENSMUSG00000022752	ENSMUSG00000036273	ENSMUSG00000045467	ENSMUSG00000035954
ENSMUSG00000001445	ENSMUSG00000075703	ENSMUSG00000061244	ENSMUSG00000022131	ENSMUSG00000040181	ENSMUSG00000023286
ENSMUSG00000032038	ENSMUSG00000041144	ENSMUSG00000027170	ENSMUSG00000038503	ENSMUSG00000054702	ENSMUSG00000039960
ENSMUSG00000045948	ENSMUSG00000053153	ENSMUSG00000048385	ENSMUSG00000035112	ENSMUSG00000030614	ENSMUSG00000022622
ENSMUSG00000028138	ENSMUSG00000030428	ENSMUSG00000032714	ENSMUSG00000095432	ENSMUSG00000019139	ENSMUSG00000069539
ENSMUSG00000005899	ENSMUSG00000078578	ENSMUSG00000022562	ENSMUSG00000024891	ENSMUSG00000026020	ENSMUSG00000031617
ENSMUSG00000031631	ENSMUSG00000023143	ENSMUSG00000000058	ENSMUSG00000029033	ENSMUSG00000014769	ENSMUSG00000063179
ENSMUSG00000033055	ENSMUSG00000006715	ENSMUSG00000061306	ENSMUSG00000023067	ENSMUSG00000047613	ENSMUSG00000060568
ENSMUSG00000036246	ENSMUSG00000073866	ENSMUSG00000037855	ENSMUSG00000045107	ENSMUSG00000029016	ENSMUSG00000035572
ENSMUSG00000002308	ENSMUSG00000001506	ENSMUSG00000032311	ENSMUSG00000029592	ENSMUSG00000020368	ENSMUSG00000021115
ENSMUSG00000066189	ENSMUSG00000038241	ENSMUSG00000022601	ENSMUSG00000030868	ENSMUSG00000040632	ENSMUSG00000020334
ENSMUSG00000085037	ENSMUSG00000037846	ENSMUSG00000030654	ENSMUSG00000040490	ENSMUSG00000059213	ENSMUSG00000024521
ENSMUSG00000029821	ENSMUSG00000047215	ENSMUSG00000056260	ENSMUSG00000020776	ENSMUSG00000036565	ENSMUSG00000061544
ENSMUSG00000035125	ENSMUSG00000038010	ENSMUSG00000030967	ENSMUSG00000034345	ENSMUSG00000002718	ENSMUSG00000075033
ENSMUSG00000015568	ENSMUSG00000086328	ENSMUSG00000061859	ENSMUSG00000040181	ENSMUSG00000051703	ENSMUSG00000097059
ENSMUSG00000052026	ENSMUSG00000016356	ENSMUSG00000051177	ENSMUSG00000040028	ENSMUSG00000073700	ENSMUSG00000062627
ENSMUSG00000025898	ENSMUSG00000035992	ENSMUSG00000025986	ENSMUSG00000030614	ENSMUSG00000034974	ENSMUSG00000038208
ENSMUSG00000030929	ENSMUSG00000028106	ENSMUSG00000022191	ENSMUSG00000024170	ENSMUSG00000060798	ENSMUSG00000003360
ENSMUSG00000025551	ENSMUSG00000066151	ENSMUSG00000024187	ENSMUSG00000014769	ENSMUSG00000019763	ENSMUSG00000040220
ENSMUSG00000042213	ENSMUSG00000036273	ENSMUSG00000052133	ENSMUSG00000031949	ENSMUSG00000034854	ENSMUSG00000052293
ENSMUSG00000050953	ENSMUSG00000022131	ENSMUSG00000002799	ENSMUSG00000029016	ENSMUSG00000029638	ENSMUSG00000021009
ENSMUSG00000020263	ENSMUSG00000040373	ENSMUSG00000052563	ENSMUSG00000090327	ENSMUSG00000028600	ENSMUSG00000028657
ENSMUSG00000035683	ENSMUSG00000035112	ENSMUSG00000021969	ENSMUSG00000026826	ENSMUSG00000031755	ENSMUSG00000021185
ENSMUSG00000029759	ENSMUSG00000095432	ENSMUSG00000032968	ENSMUSG00000021266	ENSMUSG00000036030	ENSMUSG00000020101
ENSMUSG00000032198	ENSMUSG00000024891	ENSMUSG00000022151	ENSMUSG00000051703	ENSMUSG00000021461	ENSMUSG00000054321
ENSMUSG00000072572	ENSMUSG00000029033	ENSMUSG00000000738	ENSMUSG00000073700	ENSMUSG00000074781	ENSMUSG00000036923
ENSMUSG00000026514	ENSMUSG00000005672	ENSMUSG00000097343	ENSMUSG00000060798	ENSMUSG00000072809	ENSMUSG00000050069
ENSMUSG00000038782	ENSMUSG00000023067	ENSMUSG00000030549	ENSMUSG00000019763	ENSMUSG00000022018	ENSMUSG00000019952
ENSMUSG00000053604	ENSMUSG00000045107	ENSMUSG00000026475	ENSMUSG00000034854	ENSMUSG00000031851	ENSMUSG00000029482
ENSMUSG00000027170	ENSMUSG00000024383	ENSMUSG00000021647	ENSMUSG00000062901	ENSMUSG00000033233	ENSMUSG00000035505
ENSMUSG00000066595	ENSMUSG00000036087	ENSMUSG00000079658	ENSMUSG00000030315	ENSMUSG00000039763	ENSMUSG00000071369
ENSMUSG00000021193	ENSMUSG00000029592	ENSMUSG00000014956	ENSMUSG00000050002	ENSMUSG00000043439	ENSMUSG00000057497
ENSMUSG00000031548	ENSMUSG00000030868	ENSMUSG00000033295	ENSMUSG00000028600	ENSMUSG00000026687	ENSMUSG00000087651
ENSMUSG00000061306	ENSMUSG00000022076	ENSMUSG00000034361	ENSMUSG00000031755	ENSMUSG00000068284	ENSMUSG00000041623
ENSMUSG00000032311	ENSMUSG00000040490	ENSMUSG00000020651	ENSMUSG00000068267	ENSMUSG00000064254	ENSMUSG00000038390
ENSMUSG00000022601	ENSMUSG00000020776	ENSMUSG00000033152	ENSMUSG00000036030	ENSMUSG00000052430	ENSMUSG00000001473
ENSMUSG00000030654	ENSMUSG00000031538	ENSMUSG00000070461	ENSMUSG00000021461	ENSMUSG00000036368	ENSMUSG00000050410
ENSMUSG00000024570	ENSMUSG00000034345	ENSMUSG00000038628	ENSMUSG00000072809	ENSMUSG00000037461	ENSMUSG00000040167
ENSMUSG00000035069	ENSMUSG00000030614	ENSMUSG00000052551	ENSMUSG00000022018	ENSMUSG00000025316	ENSMUSG00000024414
ENSMUSG00000025986	ENSMUSG00000024170	ENSMUSG00000068617	ENSMUSG00000015090	ENSMUSG00000029599	ENSMUSG00000097242
ENSMUSG00000038388	ENSMUSG00000085272	ENSMUSG00000044442	ENSMUSG00000031851	ENSMUSG00000054836	ENSMUSG00000055923
ENSMUSG00000022191	ENSMUSG00000097825	ENSMUSG00000022292	ENSMUSG00000020849	ENSMUSG00000058886	ENSMUSG00000059901
ENSMUSG00000040883	ENSMUSG00000019139	ENSMUSG00000026389	ENSMUSG00000028976	ENSMUSG00000025188	ENSMUSG00000047879
ENSMUSG00000052563	ENSMUSG00000014769	ENSMUSG00000026921	ENSMUSG00000002808	ENSMUSG00000029231	ENSMUSG00000005575
ENSMUSG00000021969	ENSMUSG00000031949	ENSMUSG00000029603	ENSMUSG00000039763	ENSMUSG00000037243	ENSMUSG00000004846
ENSMUSG00000032968	ENSMUSG00000029016	ENSMUSG00000070802	ENSMUSG00000049907	ENSMUSG00000015451	ENSMUSG00000031659
ENSMUSG00000022151	ENSMUSG00000059213	ENSMUSG00000061086	ENSMUSG00000026235	ENSMUSG00000022419	ENSMUSG00000046167
ENSMUSG00000047712	ENSMUSG00000021266	ENSMUSG00000020656	ENSMUSG00000058503	ENSMUSG00000032018	ENSMUSG00000029122
ENSMUSG00000097343	ENSMUSG00000051703	ENSMUSG00000026890	ENSMUSG00000076441	ENSMUSG00000097868	ENSMUSG00000095253
ENSMUSG00000035722	ENSMUSG00000073700	ENSMUSG00000046593	ENSMUSG00000068284	ENSMUSG00000027207	ENSMUSG00000024601
ENSMUSG00000030423	ENSMUSG00000060798	ENSMUSG00000024325	ENSMUSG00000035284	ENSMUSG00000020014	ENSMUSG00000028207
ENSMUSG00000041491	ENSMUSG00000019763	ENSMUSG00000024308	ENSMUSG00000029089	ENSMUSG00000051451	ENSMUSG00000028524
ENSMUSG00000029156	ENSMUSG00000034854	ENSMUSG00000029003	ENSMUSG00000064254	ENSMUSG00000078440	ENSMUSG00000056666
ENSMUSG00000010609	ENSMUSG00000062901	ENSMUSG00000045826	ENSMUSG00000025417	ENSMUSG00000017999	ENSMUSG00000037242
ENSMUSG00000038628	ENSMUSG00000031584	ENSMUSG00000055660	ENSMUSG00000022957	ENSMUSG00000051373	ENSMUSG00000017119
ENSMUSG00000045515	ENSMUSG00000030315	ENSMUSG00000001750	ENSMUSG00000031883	ENSMUSG00000020331	ENSMUSG00000031077
ENSMUSG00000052551	ENSMUSG00000050002	ENSMUSG00000029560	ENSMUSG00000037461	ENSMUSG00000054181	ENSMUSG00000030059
ENSMUSG00000030726	ENSMUSG00000028600	ENSMUSG00000085957	ENSMUSG00000067279	ENSMUSG00000062252	ENSMUSG00000055436
ENSMUSG00000027978	ENSMUSG00000031755	ENSMUSG00000024773	ENSMUSG00000015852	ENSMUSG00000028519	ENSMUSG00000024487
ENSMUSG00000068617	ENSMUSG00000068267	ENSMUSG00000068921	ENSMUSG00000025316	ENSMUSG00000041329	ENSMUSG00000043683
ENSMUSG00000044442	ENSMUSG00000036030	ENSMUSG00000027805	ENSMUSG00000041729	ENSMUSG00000012076	ENSMUSG00000030605
ENSMUSG00000022292	ENSMUSG00000021461	ENSMUSG00000011257	ENSMUSG00000085208	ENSMUSG00000030774	ENSMUSG00000028430
ENSMUSG00000034035	ENSMUSG00000072809	ENSMUSG00000025207	ENSMUSG00000054836	ENSMUSG00000037754	ENSMUSG00000021779
ENSMUSG00000026389	ENSMUSG00000022018	ENSMUSG00000038213	ENSMUSG00000082396	ENSMUSG00000095115	ENSMUSG00000096221
ENSMUSG00000026921	ENSMUSG00000031851	ENSMUSG00000069911	ENSMUSG00000025188	ENSMUSG00000030204	ENSMUSG00000086350
ENSMUSG00000029603	ENSMUSG00000020849	ENSMUSG00000068882	ENSMUSG00000027479	ENSMUSG00000097358	ENSMUSG00000042354
ENSMUSG00000070802	ENSMUSG00000033233	ENSMUSG00000027775	ENSMUSG00000029231	ENSMUSG00000058488	ENSMUSG00000071172
ENSMUSG00000061086	ENSMUSG00000002808	ENSMUSG00000059475	ENSMUSG00000037243	ENSMUSG00000030917	ENSMUSG00000022674
ENSMUSG00000027111	ENSMUSG00000039763	ENSMUSG00000038094	ENSMUSG00000015451	ENSMUSG00000021901	ENSMUSG00000020691
ENSMUSG00000026890	ENSMUSG00000026235	ENSMUSG00000009394	ENSMUSG00000022419	ENSMUSG00000002524	ENSMUSG00000021458
ENSMUSG00000033029	ENSMUSG00000058503	ENSMUSG00000029778	ENSMUSG00000032018	ENSMUSG00000017677	ENSMUSG00000027238
ENSMUSG00000046593	ENSMUSG00000026687	ENSMUSG00000074406	ENSMUSG00000042404	ENSMUSG00000071302	ENSMUSG00000020078
ENSMUSG00000029003	ENSMUSG00000068284	ENSMUSG00000002985	ENSMUSG00000062309	ENSMUSG00000018841	ENSMUSG00000026504
ENSMUSG00000045826	ENSMUSG00000035284	ENSMUSG00000024193	ENSMUSG00000097868	ENSMUSG00000035900	ENSMUSG00000020261
ENSMUSG00000055660	ENSMUSG00000029089	ENSMUSG00000051768	ENSMUSG00000025076	ENSMUSG00000054196	ENSMUSG00000038564
ENSMUSG00000031819	ENSMUSG00000020878	ENSMUSG00000063428	ENSMUSG00000096914	ENSMUSG00000031938	ENSMUSG00000022376
ENSMUSG00000018648	ENSMUSG00000025417	ENSMUSG00000093579	ENSMUSG00000027207	ENSMUSG00000024079	ENSMUSG00000059495
ENSMUSG00000029560	ENSMUSG00000022957	ENSMUSG00000026675	ENSMUSG00000027472	ENSMUSG00000040613	ENSMUSG00000052914
ENSMUSG00000085957	ENSMUSG00000031883	ENSMUSG00000020150	ENSMUSG00000020014	ENSMUSG00000017737	ENSMUSG00000039976
ENSMUSG00000068921	ENSMUSG00000037461	ENSMUSG00000053110	ENSMUSG00000006998	ENSMUSG00000034278	ENSMUSG00000029221
ENSMUSG00000063434	ENSMUSG00000067279	ENSMUSG00000023025	ENSMUSG00000051373	ENSMUSG00000027560	ENSMUSG00000058897
ENSMUSG00000011257	ENSMUSG00000015852	ENSMUSG00000034152	ENSMUSG00000016194	ENSMUSG00000027570	ENSMUSG00000058736
ENSMUSG00000025207	ENSMUSG00000025316	ENSMUSG00000047181	ENSMUSG00000054181	ENSMUSG00000065990	ENSMUSG00000027495
ENSMUSG00000050908	ENSMUSG00000085208	ENSMUSG00000050447	ENSMUSG00000028519	ENSMUSG00000063236	ENSMUSG00000045973
ENSMUSG00000092607	ENSMUSG00000054836	ENSMUSG00000046311	ENSMUSG00000002881	ENSMUSG00000020228	ENSMUSG00000069744
ENSMUSG00000038213	ENSMUSG00000082396	ENSMUSG00000034449	ENSMUSG00000012076	ENSMUSG00000022270	ENSMUSG00000022109
ENSMUSG00000069372	ENSMUSG00000025188	ENSMUSG00000085282	ENSMUSG00000025920	ENSMUSG00000031029	ENSMUSG00000029076
ENSMUSG00000025558	ENSMUSG00000027479	ENSMUSG00000071477	ENSMUSG00000022234	ENSMUSG00000023999	ENSMUSG00000020068
ENSMUSG00000026094	ENSMUSG00000029231	ENSMUSG00000040055	ENSMUSG00000037754	ENSMUSG00000007458	ENSMUSG00000026603
ENSMUSG00000068882	ENSMUSG00000015451	ENSMUSG00000054604	ENSMUSG00000095115	ENSMUSG00000021508	ENSMUSG00000040078
ENSMUSG00000033542	ENSMUSG00000032018	ENSMUSG00000022965	ENSMUSG00000030204	ENSMUSG00000056131	ENSMUSG00000078640
ENSMUSG00000024571	ENSMUSG00000062309	ENSMUSG00000050910	ENSMUSG00000097358	ENSMUSG00000021759	ENSMUSG00000034820
ENSMUSG00000044709	ENSMUSG00000097868	ENSMUSG00000035234	ENSMUSG00000024516	ENSMUSG00000066607	ENSMUSG00000028560
ENSMUSG00000029174	ENSMUSG00000022710	ENSMUSG00000058761	ENSMUSG00000039546	ENSMUSG00000022361	ENSMUSG00000030342
ENSMUSG00000041390	ENSMUSG00000096914	ENSMUSG00000055639	ENSMUSG00000040997	ENSMUSG00000003500	ENSMUSG00000023795
ENSMUSG00000034842	ENSMUSG00000027472	ENSMUSG00000024769	ENSMUSG00000030917	ENSMUSG00000035021	ENSMUSG00000071856
ENSMUSG00000039179	ENSMUSG00000020014	ENSMUSG00000055116	ENSMUSG00000017677	ENSMUSG00000001833	ENSMUSG00000001909
ENSMUSG00000027775	ENSMUSG00000006998	ENSMUSG00000025766	ENSMUSG00000018433	ENSMUSG00000055240	ENSMUSG00000013089
ENSMUSG00000059475	ENSMUSG00000017999	ENSMUSG00000031785	ENSMUSG00000055489	ENSMUSG00000025722	ENSMUSG00000045257
ENSMUSG00000046159	ENSMUSG00000051373	ENSMUSG00000035429	ENSMUSG00000002227	ENSMUSG00000029455	ENSMUSG00000037624
ENSMUSG00000045007	ENSMUSG00000016194	ENSMUSG00000032020	ENSMUSG00000027015	ENSMUSG00000013787	ENSMUSG00000054000
ENSMUSG00000038094	ENSMUSG00000054181	ENSMUSG00000036856	ENSMUSG00000054196	ENSMUSG00000030588	ENSMUSG00000010505
ENSMUSG00000022681	ENSMUSG00000062252	ENSMUSG00000073599	ENSMUSG00000027242	ENSMUSG00000047067	ENSMUSG00000071415
ENSMUSG00000051768	ENSMUSG00000028519	ENSMUSG00000096141	ENSMUSG00000006342	ENSMUSG00000022864	ENSMUSG00000026223
ENSMUSG00000063428	ENSMUSG00000012076	ENSMUSG00000025933	ENSMUSG00000027663	ENSMUSG00000003429	ENSMUSG00000034210
ENSMUSG00000093579	ENSMUSG00000025920	ENSMUSG00000027201	ENSMUSG00000063235	ENSMUSG00000026434	ENSMUSG00000034336
ENSMUSG00000026675	ENSMUSG00000037754	ENSMUSG00000024036	ENSMUSG00000034278	ENSMUSG00000050677	ENSMUSG00000063362
ENSMUSG00000020150	ENSMUSG00000095115	ENSMUSG00000097326	ENSMUSG00000027560	ENSMUSG00000074212	ENSMUSG00000016252
ENSMUSG00000053110	ENSMUSG00000030204	ENSMUSG00000022844	ENSMUSG00000065990	ENSMUSG00000086841	ENSMUSG00000035399
ENSMUSG00000037062	ENSMUSG00000097358	ENSMUSG00000000740	ENSMUSG00000066551	ENSMUSG00000040272	ENSMUSG00000038072
ENSMUSG00000006941	ENSMUSG00000024516	ENSMUSG00000014791	ENSMUSG00000025409	ENSMUSG00000028015	ENSMUSG00000032518
ENSMUSG00000034152	ENSMUSG00000058488	ENSMUSG00000043857	ENSMUSG00000026248	ENSMUSG00000035266	ENSMUSG00000003352
ENSMUSG00000032370	ENSMUSG00000030917	ENSMUSG00000085028	ENSMUSG00000039706	ENSMUSG00000044501	ENSMUSG00000026245
ENSMUSG00000001829	ENSMUSG00000021901	ENSMUSG00000044876	ENSMUSG00000071604	ENSMUSG00000024526	ENSMUSG00000078348
ENSMUSG00000071528	ENSMUSG00000017677	ENSMUSG00000070544	ENSMUSG00000031029	ENSMUSG00000085642	ENSMUSG00000039217
ENSMUSG00000047181	ENSMUSG00000018433	ENSMUSG00000091523	ENSMUSG00000026255	ENSMUSG00000001415	ENSMUSG00000001150
ENSMUSG00000060802	ENSMUSG00000002227	ENSMUSG00000029228	ENSMUSG00000039159	ENSMUSG00000042208	ENSMUSG00000048004
ENSMUSG00000034449	ENSMUSG00000027015	ENSMUSG00000087153	ENSMUSG00000028048	ENSMUSG00000038112	ENSMUSG00000066324
ENSMUSG00000085282	ENSMUSG00000054196	ENSMUSG00000009013	ENSMUSG00000054414	ENSMUSG00000086191	ENSMUSG00000045160
ENSMUSG00000062646	ENSMUSG00000044674	ENSMUSG00000038637	ENSMUSG00000023999	ENSMUSG00000030802	ENSMUSG00000005078
ENSMUSG00000040055	ENSMUSG00000027242	ENSMUSG00000004562	ENSMUSG00000066979	ENSMUSG00000021182	ENSMUSG00000028729
ENSMUSG00000054604	ENSMUSG00000040613	ENSMUSG00000022510	ENSMUSG00000007458	ENSMUSG00000097579	ENSMUSG00000016344
ENSMUSG00000022965	ENSMUSG00000041193	ENSMUSG00000038418	ENSMUSG00000049649	ENSMUSG00000021738	ENSMUSG00000040146
ENSMUSG00000050730	ENSMUSG00000006342	ENSMUSG00000043885	ENSMUSG00000056131	ENSMUSG00000094114	ENSMUSG00000086915
ENSMUSG00000035234	ENSMUSG00000050534	ENSMUSG00000049686	ENSMUSG00000021759	ENSMUSG00000021765	ENSMUSG00000023046
ENSMUSG00000036594	ENSMUSG00000027663	ENSMUSG00000050545	ENSMUSG00000002475	ENSMUSG00000046138	ENSMUSG00000048572
ENSMUSG00000058761	ENSMUSG00000063235	ENSMUSG00000097466	ENSMUSG00000040339	ENSMUSG00000048424	ENSMUSG00000048807
ENSMUSG00000055639	ENSMUSG00000034278	ENSMUSG00000027983	ENSMUSG00000049112	ENSMUSG00000035530	ENSMUSG00000038668
ENSMUSG00000024769	ENSMUSG00000027560	ENSMUSG00000042694	ENSMUSG00000039523	ENSMUSG00000035941	ENSMUSG00000021140
ENSMUSG00000043822	ENSMUSG00000027570	ENSMUSG00000047910	ENSMUSG00000025722	ENSMUSG00000036834	ENSMUSG00000033209
ENSMUSG00000025766	ENSMUSG00000065990	ENSMUSG00000018931	ENSMUSG00000026281	ENSMUSG00000051736	ENSMUSG00000050549
ENSMUSG00000035429	ENSMUSG00000066551	ENSMUSG00000022297	ENSMUSG00000040596	ENSMUSG00000069727	ENSMUSG00000056888
ENSMUSG00000032020	ENSMUSG00000025409	ENSMUSG00000026988	ENSMUSG00000030588	ENSMUSG00000025047	ENSMUSG00000000440
ENSMUSG00000036856	ENSMUSG00000036040	ENSMUSG00000019792	ENSMUSG00000026600	ENSMUSG00000034681	ENSMUSG00000037287
ENSMUSG00000073599	ENSMUSG00000071604	ENSMUSG00000023262	ENSMUSG00000078552	ENSMUSG00000004100	ENSMUSG00000022948
ENSMUSG00000096141	ENSMUSG00000031029	ENSMUSG00000070282	ENSMUSG00000047067	ENSMUSG00000028556	ENSMUSG00000030946
ENSMUSG00000052105	ENSMUSG00000026255	ENSMUSG00000041654	ENSMUSG00000037872	ENSMUSG00000043067	ENSMUSG00000052558
ENSMUSG00000024036	ENSMUSG00000039159	ENSMUSG00000028179	ENSMUSG00000003429	ENSMUSG00000019842	ENSMUSG00000021913
ENSMUSG00000040952	ENSMUSG00000032178	ENSMUSG00000030741	ENSMUSG00000015879	ENSMUSG00000059173	ENSMUSG00000037058
ENSMUSG00000033590	ENSMUSG00000054414	ENSMUSG00000027642	ENSMUSG00000074212	ENSMUSG00000000811	ENSMUSG00000021411
ENSMUSG00000021747	ENSMUSG00000023999	ENSMUSG00000070427	ENSMUSG00000040272	ENSMUSG00000043419	ENSMUSG00000054387
ENSMUSG00000097326	ENSMUSG00000007458	ENSMUSG00000024833	ENSMUSG00000035266	ENSMUSG00000007827	ENSMUSG00000024319
ENSMUSG00000022844	ENSMUSG00000056131	ENSMUSG00000018995	ENSMUSG00000031505	ENSMUSG00000057649	ENSMUSG00000016181
ENSMUSG00000000740	ENSMUSG00000021759	ENSMUSG00000039908	ENSMUSG00000024526	ENSMUSG00000030680	ENSMUSG00000043487
ENSMUSG00000038886	ENSMUSG00000040339	ENSMUSG00000029165	ENSMUSG00000029434	ENSMUSG00000025789	ENSMUSG00000044982
ENSMUSG00000005262	ENSMUSG00000049112	ENSMUSG00000087177	ENSMUSG00000085642	ENSMUSG00000021750	ENSMUSG00000051518
ENSMUSG00000043857	ENSMUSG00000025278	ENSMUSG00000020687	ENSMUSG00000030802	ENSMUSG00000035151	ENSMUSG00000034111
ENSMUSG00000054477	ENSMUSG00000039523	ENSMUSG00000091537	ENSMUSG00000021182	ENSMUSG00000034957	ENSMUSG00000035671
ENSMUSG00000029228	ENSMUSG00000032128	ENSMUSG00000045519	ENSMUSG00000017897	ENSMUSG00000035478	ENSMUSG00000044308
ENSMUSG00000087153	ENSMUSG00000025722	ENSMUSG00000008136	ENSMUSG00000097579	ENSMUSG00000016386	ENSMUSG00000079469
ENSMUSG00000009013	ENSMUSG00000040596	ENSMUSG00000067071	ENSMUSG00000048424	ENSMUSG00000097915	ENSMUSG00000041341
ENSMUSG00000029647	ENSMUSG00000030588	ENSMUSG00000028158	ENSMUSG00000035941	ENSMUSG00000032827	ENSMUSG00000031723
ENSMUSG00000060803	ENSMUSG00000078552	ENSMUSG00000027080	ENSMUSG00000030898	ENSMUSG00000008999	ENSMUSG00000036469
ENSMUSG00000043885	ENSMUSG00000047067	ENSMUSG00000029049	ENSMUSG00000036834	ENSMUSG00000024055	ENSMUSG00000057113
ENSMUSG00000097157	ENSMUSG00000037872	ENSMUSG00000097745	ENSMUSG00000089687	ENSMUSG00000000296	ENSMUSG00000026860
ENSMUSG00000054894	ENSMUSG00000003429	ENSMUSG00000097488	ENSMUSG00000051736	ENSMUSG00000040549	ENSMUSG00000005980
ENSMUSG00000069814	ENSMUSG00000015879	ENSMUSG00000059474	ENSMUSG00000027673	ENSMUSG00000026395	ENSMUSG00000062480
ENSMUSG00000050545	ENSMUSG00000029103	ENSMUSG00000004558	ENSMUSG00000069727	ENSMUSG00000020128	ENSMUSG00000042133
ENSMUSG00000024592	ENSMUSG00000074212	ENSMUSG00000041763	ENSMUSG00000025047	ENSMUSG00000028655	ENSMUSG00000036196
ENSMUSG00000044813	ENSMUSG00000040272	ENSMUSG00000001741	ENSMUSG00000034681	ENSMUSG00000064267	ENSMUSG00000074749
ENSMUSG00000036061	ENSMUSG00000028015	ENSMUSG00000020400	ENSMUSG00000019842	ENSMUSG00000038517	ENSMUSG00000048216
ENSMUSG00000042694	ENSMUSG00000035266	ENSMUSG00000024474	ENSMUSG00000040888	ENSMUSG00000043004	ENSMUSG00000070357
ENSMUSG00000047910	ENSMUSG00000031505	ENSMUSG00000029601	ENSMUSG00000043419	ENSMUSG00000020477	ENSMUSG00000026526
ENSMUSG00000029213	ENSMUSG00000024526	ENSMUSG00000040605	ENSMUSG00000007827	ENSMUSG00000066829	ENSMUSG00000022545
ENSMUSG00000022297	ENSMUSG00000029434	ENSMUSG00000057751	ENSMUSG00000029757	ENSMUSG00000024235	ENSMUSG00000062691
ENSMUSG00000053279	ENSMUSG00000085642	ENSMUSG00000041272	ENSMUSG00000057649	ENSMUSG00000040820	ENSMUSG00000023918
ENSMUSG00000023262	ENSMUSG00000001415	ENSMUSG00000070605	ENSMUSG00000021958	ENSMUSG00000041261	ENSMUSG00000022898
ENSMUSG00000040569	ENSMUSG00000038112	ENSMUSG00000018347	ENSMUSG00000025789	ENSMUSG00000007833	ENSMUSG00000033972
ENSMUSG00000035064	ENSMUSG00000040703	ENSMUSG00000060402	ENSMUSG00000078676	ENSMUSG00000074733	ENSMUSG00000030056
ENSMUSG00000049676	ENSMUSG00000096847	ENSMUSG00000059325	ENSMUSG00000021750	ENSMUSG00000042015	ENSMUSG00000037935
ENSMUSG00000003814	ENSMUSG00000021182	ENSMUSG00000096351	ENSMUSG00000054766	ENSMUSG00000006526	ENSMUSG00000018143
ENSMUSG00000028179	ENSMUSG00000097579	ENSMUSG00000039158	ENSMUSG00000030880	ENSMUSG00000005716	ENSMUSG00000029009
ENSMUSG00000026380	ENSMUSG00000094114	ENSMUSG00000020321	ENSMUSG00000089997	ENSMUSG00000038034	ENSMUSG00000006705
ENSMUSG00000027655	ENSMUSG00000021765	ENSMUSG00000027305	ENSMUSG00000008999	ENSMUSG00000028251	ENSMUSG00000024767
ENSMUSG00000070427	ENSMUSG00000028289	ENSMUSG00000028261	ENSMUSG00000039069	ENSMUSG00000030889	ENSMUSG00000023960
ENSMUSG00000024833	ENSMUSG00000048424	ENSMUSG00000092009	ENSMUSG00000005373	ENSMUSG00000039126	ENSMUSG00000056900
ENSMUSG00000087177	ENSMUSG00000035941	ENSMUSG00000062014	ENSMUSG00000027835	ENSMUSG00000036390	ENSMUSG00000040412
ENSMUSG00000091537	ENSMUSG00000036834	ENSMUSG00000025357	ENSMUSG00000024055	ENSMUSG00000055818	ENSMUSG00000056004
ENSMUSG00000045519	ENSMUSG00000047976	ENSMUSG00000075012	ENSMUSG00000000296	ENSMUSG00000031596	ENSMUSG00000027199
ENSMUSG00000002835	ENSMUSG00000051736	ENSMUSG00000034845	ENSMUSG00000041798	ENSMUSG00000062785	ENSMUSG00000073838
ENSMUSG00000020142	ENSMUSG00000027673	ENSMUSG00000034793	ENSMUSG00000046410	ENSMUSG00000018395	ENSMUSG00000020019
ENSMUSG00000028158	ENSMUSG00000069727	ENSMUSG00000035829	ENSMUSG00000022454	ENSMUSG00000042035	ENSMUSG00000042364
ENSMUSG00000029199	ENSMUSG00000025047	ENSMUSG00000059049	ENSMUSG00000035509	ENSMUSG00000089647	ENSMUSG00000038658
ENSMUSG00000027080	ENSMUSG00000034681	ENSMUSG00000039632	ENSMUSG00000007670	ENSMUSG00000030839	ENSMUSG00000032382
ENSMUSG00000029049	ENSMUSG00000043067	ENSMUSG00000028328	ENSMUSG00000041141	ENSMUSG00000028914	ENSMUSG00000049532
ENSMUSG00000097745	ENSMUSG00000019842	ENSMUSG00000025857	ENSMUSG00000026395	ENSMUSG00000000792	ENSMUSG00000030077
ENSMUSG00000097488	ENSMUSG00000040888	ENSMUSG00000033949	ENSMUSG00000020128	ENSMUSG00000027882	ENSMUSG00000018634
ENSMUSG00000004558	ENSMUSG00000043419	ENSMUSG00000029028	ENSMUSG00000031901	ENSMUSG00000032258	ENSMUSG00000054423
ENSMUSG00000054619	ENSMUSG00000007827	ENSMUSG00000024006	ENSMUSG00000064267	ENSMUSG00000021136	ENSMUSG00000016262
ENSMUSG00000020400	ENSMUSG00000057649	ENSMUSG00000026824	ENSMUSG00000043004	ENSMUSG00000036833	ENSMUSG00000053925
ENSMUSG00000024474	ENSMUSG00000021958	ENSMUSG00000043719	ENSMUSG00000027999	ENSMUSG00000029212	ENSMUSG00000035790
ENSMUSG00000029601	ENSMUSG00000025789	ENSMUSG00000030148	ENSMUSG00000020477	ENSMUSG00000030246	ENSMUSG00000006262
ENSMUSG00000040605	ENSMUSG00000021750	ENSMUSG00000047721	ENSMUSG00000021708	ENSMUSG00000047248	ENSMUSG00000055775
ENSMUSG00000041272	ENSMUSG00000054766	ENSMUSG00000003464	ENSMUSG00000040820	ENSMUSG00000030824	ENSMUSG00000033767
ENSMUSG00000070605	ENSMUSG00000030880	ENSMUSG00000027175	ENSMUSG00000007833	ENSMUSG00000016624	ENSMUSG00000046605
ENSMUSG00000018347	ENSMUSG00000016386	ENSMUSG00000079434	ENSMUSG00000074733	ENSMUSG00000040354	ENSMUSG00000033382
ENSMUSG00000048022	ENSMUSG00000005373	ENSMUSG00000072825	ENSMUSG00000042015	ENSMUSG00000017664	ENSMUSG00000019853
ENSMUSG00000059325	ENSMUSG00000027835	ENSMUSG00000039765	ENSMUSG00000028251	ENSMUSG00000015016	ENSMUSG00000004285
ENSMUSG00000096351	ENSMUSG00000039630	ENSMUSG00000027184	ENSMUSG00000030889	ENSMUSG00000038664	ENSMUSG00000028410
ENSMUSG00000059149	ENSMUSG00000041046	ENSMUSG00000071862	ENSMUSG00000062908	ENSMUSG00000031918	ENSMUSG00000051705
ENSMUSG00000051022	ENSMUSG00000000296	ENSMUSG00000046020	ENSMUSG00000039126	ENSMUSG00000027714	ENSMUSG00000031072
ENSMUSG00000029911	ENSMUSG00000045275	ENSMUSG00000075266	ENSMUSG00000026078	ENSMUSG00000002486	ENSMUSG00000031878
ENSMUSG00000027305	ENSMUSG00000041798	ENSMUSG00000097353	ENSMUSG00000050315	ENSMUSG00000034108	ENSMUSG00000021803
ENSMUSG00000092009	ENSMUSG00000007670	ENSMUSG00000096146	ENSMUSG00000031626	ENSMUSG00000027603	ENSMUSG00000036534
ENSMUSG00000025357	ENSMUSG00000041141	ENSMUSG00000019777	ENSMUSG00000046201	ENSMUSG00000047013	ENSMUSG00000071103
ENSMUSG00000032303	ENSMUSG00000043004	ENSMUSG00000018844	ENSMUSG00000037112	ENSMUSG00000087431	ENSMUSG00000064061
ENSMUSG00000029416	ENSMUSG00000020477	ENSMUSG00000038489	ENSMUSG00000031596	ENSMUSG00000018733	ENSMUSG00000044566
ENSMUSG00000026452	ENSMUSG00000040820	ENSMUSG00000024026	ENSMUSG00000021951	ENSMUSG00000026723	ENSMUSG00000025429
ENSMUSG00000034845	ENSMUSG00000041261	ENSMUSG00000087380	ENSMUSG00000030752	ENSMUSG00000057219	ENSMUSG00000097452
ENSMUSG00000035829	ENSMUSG00000007833	ENSMUSG00000022324	ENSMUSG00000018395	ENSMUSG00000020577	ENSMUSG00000002064
ENSMUSG00000059049	ENSMUSG00000008730	ENSMUSG00000067212	ENSMUSG00000089647	ENSMUSG00000005501	ENSMUSG00000056204
ENSMUSG00000039632	ENSMUSG00000074733	ENSMUSG00000004791	ENSMUSG00000030839	ENSMUSG00000021548	ENSMUSG00000029190
ENSMUSG00000028328	ENSMUSG00000042015	ENSMUSG00000021496	ENSMUSG00000024218	ENSMUSG00000046822	ENSMUSG00000000078
ENSMUSG00000041515	ENSMUSG00000018809	ENSMUSG00000084957	ENSMUSG00000037278	ENSMUSG00000040389	ENSMUSG00000060314
ENSMUSG00000026049	ENSMUSG00000005716	ENSMUSG00000022791	ENSMUSG00000000792	ENSMUSG00000041936	ENSMUSG00000059891
ENSMUSG00000025857	ENSMUSG00000038034	ENSMUSG00000097749	ENSMUSG00000028945	ENSMUSG00000020898	ENSMUSG00000052783
ENSMUSG00000024006	ENSMUSG00000028251	ENSMUSG00000031644	ENSMUSG00000026638	ENSMUSG00000034203	ENSMUSG00000021807
ENSMUSG00000026824	ENSMUSG00000030889	ENSMUSG00000078350	ENSMUSG00000024245	ENSMUSG00000007877	ENSMUSG00000039206
ENSMUSG00000000392	ENSMUSG00000062908	ENSMUSG00000087041	ENSMUSG00000005204	ENSMUSG00000018599	ENSMUSG00000032372
ENSMUSG00000047721	ENSMUSG00000039126	ENSMUSG00000041153	ENSMUSG00000021136	ENSMUSG00000063511	ENSMUSG00000034463
ENSMUSG00000003464	ENSMUSG00000026078	ENSMUSG00000027961	ENSMUSG00000048486	ENSMUSG00000021619	ENSMUSG00000029366
ENSMUSG00000072825	ENSMUSG00000019951	ENSMUSG00000061232	ENSMUSG00000090262	ENSMUSG00000036181	ENSMUSG00000032776
ENSMUSG00000039765	ENSMUSG00000050315	ENSMUSG00000024901	ENSMUSG00000047248	ENSMUSG00000037339	ENSMUSG00000034066
ENSMUSG00000027184	ENSMUSG00000028664	ENSMUSG00000007610	ENSMUSG00000071203	ENSMUSG00000038255	ENSMUSG00000050711
ENSMUSG00000046020	ENSMUSG00000018677	ENSMUSG00000014361	ENSMUSG00000030824	ENSMUSG00000021051	ENSMUSG00000017417
ENSMUSG00000097353	ENSMUSG00000036390	ENSMUSG00000026930	ENSMUSG00000093739	ENSMUSG00000024944	ENSMUSG00000038623
ENSMUSG00000096146	ENSMUSG00000037112	ENSMUSG00000074796	ENSMUSG00000045482	ENSMUSG00000006585	ENSMUSG00000025931
ENSMUSG00000019777	ENSMUSG00000031596	ENSMUSG00000039838	ENSMUSG00000021684	ENSMUSG00000042535	ENSMUSG00000032313
ENSMUSG00000018844	ENSMUSG00000021951	ENSMUSG00000037608	ENSMUSG00000024534	ENSMUSG00000025537	ENSMUSG00000020904
ENSMUSG00000038489	ENSMUSG00000030752	ENSMUSG00000022940	ENSMUSG00000017664	ENSMUSG00000032224	ENSMUSG00000025613
ENSMUSG00000024026	ENSMUSG00000022285	ENSMUSG00000097195	ENSMUSG00000015016	ENSMUSG00000031489	ENSMUSG00000034473
ENSMUSG00000022048	ENSMUSG00000018395	ENSMUSG00000026181	ENSMUSG00000040725	ENSMUSG00000032875	ENSMUSG00000018923
ENSMUSG00000087380	ENSMUSG00000042035	ENSMUSG00000020064	ENSMUSG00000002486	ENSMUSG00000075273	ENSMUSG00000026869
ENSMUSG00000078517	ENSMUSG00000089647	ENSMUSG00000029596	ENSMUSG00000034108	ENSMUSG00000066149	ENSMUSG00000040466
ENSMUSG00000041132	ENSMUSG00000073481	ENSMUSG00000090050	ENSMUSG00000006057	ENSMUSG00000027447	ENSMUSG00000026142
ENSMUSG00000020154	ENSMUSG00000030839	ENSMUSG00000015501	ENSMUSG00000039089	ENSMUSG00000015474	ENSMUSG00000018500
ENSMUSG00000047388	ENSMUSG00000061315	ENSMUSG00000043670	ENSMUSG00000026723	ENSMUSG00000032058	ENSMUSG00000042616
ENSMUSG00000022324	ENSMUSG00000024218	ENSMUSG00000027676	ENSMUSG00000029703	ENSMUSG00000030177	ENSMUSG00000043872
ENSMUSG00000067212	ENSMUSG00000000792	ENSMUSG00000047935	ENSMUSG00000030718	ENSMUSG00000030111	ENSMUSG00000004933
ENSMUSG00000004791	ENSMUSG00000056486	ENSMUSG00000020282	ENSMUSG00000022438	ENSMUSG00000092486	ENSMUSG00000049871
ENSMUSG00000021496	ENSMUSG00000027882	ENSMUSG00000039254	ENSMUSG00000019961	ENSMUSG00000074345	ENSMUSG00000044968
ENSMUSG00000040843	ENSMUSG00000024245	ENSMUSG00000032842	ENSMUSG00000040562	ENSMUSG00000042010	ENSMUSG00000040860
ENSMUSG00000084957	ENSMUSG00000005204	ENSMUSG00000028412	ENSMUSG00000005501	ENSMUSG00000002771	ENSMUSG00000039153
ENSMUSG00000022791	ENSMUSG00000021136	ENSMUSG00000036907	ENSMUSG00000040389	ENSMUSG00000059921	ENSMUSG00000029313
ENSMUSG00000002699	ENSMUSG00000036833	ENSMUSG00000060126	ENSMUSG00000041936	ENSMUSG00000097768	ENSMUSG00000028576
ENSMUSG00000097749	ENSMUSG00000029212	ENSMUSG00000097290	ENSMUSG00000024369	ENSMUSG00000055652	ENSMUSG00000078771
ENSMUSG00000031644	ENSMUSG00000048486	ENSMUSG00000036639	ENSMUSG00000020758	ENSMUSG00000021868	ENSMUSG00000002055
ENSMUSG00000025747	ENSMUSG00000090262	ENSMUSG00000078201	ENSMUSG00000044794	ENSMUSG00000041354	ENSMUSG00000045211
ENSMUSG00000006519	ENSMUSG00000047248	ENSMUSG00000061979	ENSMUSG00000040751	ENSMUSG00000010376	ENSMUSG00000029154
ENSMUSG00000061232	ENSMUSG00000071203	ENSMUSG00000045333	ENSMUSG00000021619	ENSMUSG00000030553	ENSMUSG00000032633
ENSMUSG00000024901	ENSMUSG00000030824	ENSMUSG00000050132	ENSMUSG00000036181	ENSMUSG00000038456	ENSMUSG00000031780
ENSMUSG00000014361	ENSMUSG00000093739	ENSMUSG00000097903	ENSMUSG00000024944	ENSMUSG00000024228	ENSMUSG00000007656
ENSMUSG00000074796	ENSMUSG00000021684	ENSMUSG00000052298	ENSMUSG00000033721	ENSMUSG00000055202	ENSMUSG00000041445
ENSMUSG00000037608	ENSMUSG00000017664	ENSMUSG00000046160	ENSMUSG00000052949	ENSMUSG00000028439	ENSMUSG00000038546
ENSMUSG00000097195	ENSMUSG00000015016	ENSMUSG00000053119	ENSMUSG00000025537	ENSMUSG00000021587	ENSMUSG00000075486
ENSMUSG00000026181	ENSMUSG00000040725	ENSMUSG00000032322	ENSMUSG00000032224	ENSMUSG00000050944	ENSMUSG00000021973
ENSMUSG00000029596	ENSMUSG00000002486	ENSMUSG00000074876	ENSMUSG00000024063	ENSMUSG00000050840	ENSMUSG00000039795
ENSMUSG00000090050	ENSMUSG00000025790	ENSMUSG00000035891	ENSMUSG00000021427	ENSMUSG00000092279	ENSMUSG00000018507
ENSMUSG00000022483	ENSMUSG00000006057	ENSMUSG00000064284	ENSMUSG00000032875	ENSMUSG00000037594	ENSMUSG00000058624
ENSMUSG00000027676	ENSMUSG00000039089	ENSMUSG00000034308	ENSMUSG00000075273	ENSMUSG00000021690	ENSMUSG00000006218
ENSMUSG00000047935	ENSMUSG00000025868	ENSMUSG00000040714	ENSMUSG00000020395	ENSMUSG00000053552	ENSMUSG00000072494
ENSMUSG00000056091	ENSMUSG00000018733	ENSMUSG00000029381	ENSMUSG00000027447	ENSMUSG00000039270	ENSMUSG00000064138
ENSMUSG00000021903	ENSMUSG00000026723	ENSMUSG00000020361	ENSMUSG00000020122	ENSMUSG00000038593	ENSMUSG00000029651
ENSMUSG00000044296	ENSMUSG00000029703	ENSMUSG00000004655	ENSMUSG00000033628	ENSMUSG00000034867	ENSMUSG00000021796
ENSMUSG00000039254	ENSMUSG00000030718	ENSMUSG00000064210	ENSMUSG00000032058	ENSMUSG00000008855	ENSMUSG00000039145
ENSMUSG00000020280	ENSMUSG00000020577	ENSMUSG00000026674	ENSMUSG00000035181	ENSMUSG00000024261	ENSMUSG00000040234
ENSMUSG00000019916	ENSMUSG00000042770	ENSMUSG00000072704	ENSMUSG00000030177	ENSMUSG00000025792	ENSMUSG00000050737
ENSMUSG00000089940	ENSMUSG00000019961	ENSMUSG00000060380	ENSMUSG00000042606	ENSMUSG00000013419	ENSMUSG00000028807
ENSMUSG00000036907	ENSMUSG00000040562	ENSMUSG00000036606	ENSMUSG00000021488	ENSMUSG00000042671	ENSMUSG00000075703
ENSMUSG00000060126	ENSMUSG00000005501	ENSMUSG00000049439	ENSMUSG00000092486	ENSMUSG00000046182	ENSMUSG00000041144
ENSMUSG00000036639	ENSMUSG00000040389	ENSMUSG00000042246	ENSMUSG00000074345	ENSMUSG00000035407	ENSMUSG00000052759
ENSMUSG00000078201	ENSMUSG00000041936	ENSMUSG00000070000	ENSMUSG00000042010	ENSMUSG00000059554	ENSMUSG00000053153
ENSMUSG00000061979	ENSMUSG00000024369	ENSMUSG00000007617	ENSMUSG00000020402	ENSMUSG00000024101	ENSMUSG00000029505
ENSMUSG00000045333	ENSMUSG00000044794	ENSMUSG00000051727	ENSMUSG00000097768	ENSMUSG00000022947	ENSMUSG00000030428
ENSMUSG00000050132	ENSMUSG00000043795	ENSMUSG00000045532	ENSMUSG00000021868	ENSMUSG00000032719	ENSMUSG00000078578
ENSMUSG00000019935	ENSMUSG00000021619	ENSMUSG00000097885	ENSMUSG00000093904	ENSMUSG00000039405	ENSMUSG00000025377
ENSMUSG00000053119	ENSMUSG00000036181	ENSMUSG00000022607	ENSMUSG00000030530	ENSMUSG00000014606	ENSMUSG00000023143
ENSMUSG00000074876	ENSMUSG00000024944	ENSMUSG00000079184	ENSMUSG00000029763	ENSMUSG00000032959	ENSMUSG00000031760
ENSMUSG00000028800	ENSMUSG00000006585	ENSMUSG00000040667	ENSMUSG00000041354	ENSMUSG00000045962	ENSMUSG00000032221
ENSMUSG00000035891	ENSMUSG00000054814	ENSMUSG00000027589	ENSMUSG00000063873	ENSMUSG00000028455	ENSMUSG00000006715
ENSMUSG00000064284	ENSMUSG00000033721	ENSMUSG00000023927	ENSMUSG00000023094	ENSMUSG00000026424	ENSMUSG00000038241
ENSMUSG00000034308	ENSMUSG00000052949	ENSMUSG00000026656	ENSMUSG00000056553	ENSMUSG00000056536	ENSMUSG00000026955
ENSMUSG00000040714	ENSMUSG00000025537	ENSMUSG00000070934	ENSMUSG00000024228	ENSMUSG00000030120	ENSMUSG00000037846
ENSMUSG00000005804	ENSMUSG00000032224	ENSMUSG00000048612	ENSMUSG00000004054	ENSMUSG00000022704	ENSMUSG00000047215
ENSMUSG00000001627	ENSMUSG00000027942	ENSMUSG00000086118	ENSMUSG00000028439	ENSMUSG00000022999	ENSMUSG00000038010
ENSMUSG00000036202	ENSMUSG00000024063	ENSMUSG00000060224	ENSMUSG00000030329	ENSMUSG00000023020	ENSMUSG00000086328
ENSMUSG00000020361	ENSMUSG00000021427	ENSMUSG00000020496	ENSMUSG00000050944	ENSMUSG00000032575	ENSMUSG00000030400
ENSMUSG00000054162	ENSMUSG00000075273	ENSMUSG00000097785	ENSMUSG00000050840	ENSMUSG00000034932	ENSMUSG00000035992
ENSMUSG00000026674	ENSMUSG00000066149	ENSMUSG00000064280	ENSMUSG00000092279	ENSMUSG00000051550	ENSMUSG00000020181
ENSMUSG00000028527	ENSMUSG00000027447	ENSMUSG00000038301	ENSMUSG00000037594	ENSMUSG00000032377	ENSMUSG00000028106
ENSMUSG00000049957	ENSMUSG00000020122	ENSMUSG00000001240	ENSMUSG00000063457	ENSMUSG00000097814	ENSMUSG00000066151
ENSMUSG00000072704	ENSMUSG00000033628	ENSMUSG00000003824	ENSMUSG00000053552	ENSMUSG00000039246	ENSMUSG00000036273
ENSMUSG00000060380	ENSMUSG00000034640	ENSMUSG00000032997	ENSMUSG00000016346	ENSMUSG00000022359	ENSMUSG00000022131
ENSMUSG00000020455	ENSMUSG00000032058	ENSMUSG00000021694	ENSMUSG00000038593	ENSMUSG00000027342	ENSMUSG00000038503
ENSMUSG00000049439	ENSMUSG00000035181	ENSMUSG00000029404	ENSMUSG00000034867	ENSMUSG00000032556	ENSMUSG00000040373
ENSMUSG00000015889	ENSMUSG00000028382	ENSMUSG00000024479	ENSMUSG00000024261	ENSMUSG00000039835	ENSMUSG00000020654
ENSMUSG00000030231	ENSMUSG00000026575	ENSMUSG00000079657	ENSMUSG00000035964	ENSMUSG00000006931	ENSMUSG00000035112
ENSMUSG00000046844	ENSMUSG00000030177	ENSMUSG00000046667	ENSMUSG00000030301	ENSMUSG00000030685	ENSMUSG00000095432
ENSMUSG00000051727	ENSMUSG00000042606	ENSMUSG00000029433	ENSMUSG00000035407	ENSMUSG00000020272	ENSMUSG00000029033
ENSMUSG00000027709	ENSMUSG00000030111	ENSMUSG00000097769	ENSMUSG00000059554	ENSMUSG00000039529	ENSMUSG00000052613
ENSMUSG00000097885	ENSMUSG00000025937	ENSMUSG00000054519	ENSMUSG00000024101	ENSMUSG00000083844	ENSMUSG00000071757
ENSMUSG00000022607	ENSMUSG00000021488	ENSMUSG00000019863	ENSMUSG00000032719	ENSMUSG00000022797	ENSMUSG00000029592
ENSMUSG00000040667	ENSMUSG00000092486	ENSMUSG00000035704	ENSMUSG00000039405	ENSMUSG00000071398	ENSMUSG00000032737
ENSMUSG00000023927	ENSMUSG00000074345	ENSMUSG00000034194	ENSMUSG00000052479	ENSMUSG00000039759	ENSMUSG00000030868
ENSMUSG00000070934	ENSMUSG00000042010	ENSMUSG00000027296	ENSMUSG00000032959	ENSMUSG00000022257	ENSMUSG00000022076
ENSMUSG00000004961	ENSMUSG00000002771	ENSMUSG00000021223	ENSMUSG00000039057	ENSMUSG00000056234	ENSMUSG00000040490
ENSMUSG00000048612	ENSMUSG00000020402	ENSMUSG00000025318	ENSMUSG00000021550	ENSMUSG00000053046	ENSMUSG00000020776
ENSMUSG00000025823	ENSMUSG00000097768	ENSMUSG00000003208	ENSMUSG00000019970	ENSMUSG00000097006	ENSMUSG00000031538
ENSMUSG00000044072	ENSMUSG00000021868	ENSMUSG00000020431	ENSMUSG00000037148	ENSMUSG00000001260	ENSMUSG00000034345
ENSMUSG00000023861	ENSMUSG00000093904	ENSMUSG00000063052	ENSMUSG00000052353	ENSMUSG00000023452	ENSMUSG00000030614
ENSMUSG00000029772	ENSMUSG00000030530	ENSMUSG00000024378	ENSMUSG00000024268	ENSMUSG00000046169	ENSMUSG00000085272
ENSMUSG00000033009	ENSMUSG00000029763	ENSMUSG00000078532	ENSMUSG00000022704	ENSMUSG00000042485	ENSMUSG00000014769
ENSMUSG00000046798	ENSMUSG00000041354	ENSMUSG00000041429	ENSMUSG00000071234	ENSMUSG00000042303	ENSMUSG00000047613
ENSMUSG00000086118	ENSMUSG00000023094	ENSMUSG00000022313	ENSMUSG00000021713	ENSMUSG00000042594	ENSMUSG00000031949
ENSMUSG00000060224	ENSMUSG00000038456	ENSMUSG00000044950	ENSMUSG00000045930	ENSMUSG00000062563	ENSMUSG00000029016
ENSMUSG00000025170	ENSMUSG00000056553	ENSMUSG00000039831	ENSMUSG00000035183	ENSMUSG00000033902	ENSMUSG00000025403
ENSMUSG00000020496	ENSMUSG00000024228	ENSMUSG00000040734	ENSMUSG00000037640	ENSMUSG00000028964	ENSMUSG00000040632
ENSMUSG00000097785	ENSMUSG00000055202	ENSMUSG00000086084	ENSMUSG00000056050	ENSMUSG00000085971	ENSMUSG00000059213
ENSMUSG00000038301	ENSMUSG00000028439	ENSMUSG00000020289	ENSMUSG00000026117	ENSMUSG00000027962	ENSMUSG00000021266
ENSMUSG00000028822	ENSMUSG00000030329	ENSMUSG00000048905	ENSMUSG00000025083	ENSMUSG00000040177	ENSMUSG00000051703
ENSMUSG00000003824	ENSMUSG00000021587	ENSMUSG00000066306	ENSMUSG00000046352	ENSMUSG00000001445	ENSMUSG00000073700
ENSMUSG00000021694	ENSMUSG00000050944	ENSMUSG00000038510	ENSMUSG00000051550	ENSMUSG00000032038	ENSMUSG00000060798
ENSMUSG00000029404	ENSMUSG00000061371	ENSMUSG00000039682	ENSMUSG00000032377	ENSMUSG00000029151	ENSMUSG00000019763
ENSMUSG00000024479	ENSMUSG00000092279	ENSMUSG00000041608	ENSMUSG00000097814	ENSMUSG00000028138	ENSMUSG00000034854
ENSMUSG00000041625	ENSMUSG00000037594	ENSMUSG00000035242	ENSMUSG00000039246	ENSMUSG00000005899	ENSMUSG00000020827
ENSMUSG00000013974	ENSMUSG00000063457	ENSMUSG00000049600	ENSMUSG00000027342	ENSMUSG00000031631	ENSMUSG00000062901
ENSMUSG00000046667	ENSMUSG00000021690	ENSMUSG00000021710	ENSMUSG00000032556	ENSMUSG00000033055	ENSMUSG00000031584
ENSMUSG00000029433	ENSMUSG00000053552	ENSMUSG00000033633	ENSMUSG00000025608	ENSMUSG00000036246	ENSMUSG00000030315
ENSMUSG00000063430	ENSMUSG00000029407	ENSMUSG00000021171	ENSMUSG00000022679	ENSMUSG00000002308	ENSMUSG00000028600
ENSMUSG00000074361	ENSMUSG00000016346	ENSMUSG00000017713	ENSMUSG00000039835	ENSMUSG00000085037	ENSMUSG00000031755
ENSMUSG00000097769	ENSMUSG00000038593	ENSMUSG00000021666	ENSMUSG00000030744	ENSMUSG00000029821	ENSMUSG00000068267
ENSMUSG00000031848	ENSMUSG00000034867	ENSMUSG00000021945	ENSMUSG00000006931	ENSMUSG00000035125	ENSMUSG00000036030
ENSMUSG00000051934	ENSMUSG00000054986	ENSMUSG00000041225	ENSMUSG00000030685	ENSMUSG00000015568	ENSMUSG00000021461
ENSMUSG00000056167	ENSMUSG00000024261	ENSMUSG00000036676	ENSMUSG00000020272	ENSMUSG00000053929	ENSMUSG00000072809
ENSMUSG00000047731	ENSMUSG00000042671	ENSMUSG00000029449	ENSMUSG00000083844	ENSMUSG00000025898	ENSMUSG00000022018
ENSMUSG00000054519	ENSMUSG00000035964	ENSMUSG00000022244	ENSMUSG00000031672	ENSMUSG00000025209	ENSMUSG00000031851
ENSMUSG00000019863	ENSMUSG00000029658	ENSMUSG00000026005	ENSMUSG00000022797	ENSMUSG00000039478	ENSMUSG00000020849
ENSMUSG00000035704	ENSMUSG00000030301	ENSMUSG00000051444	ENSMUSG00000089862	ENSMUSG00000030929	ENSMUSG00000033233
ENSMUSG00000025204	ENSMUSG00000035407	ENSMUSG00000020891	ENSMUSG00000071398	ENSMUSG00000025551	ENSMUSG00000028976
ENSMUSG00000027296	ENSMUSG00000059554	ENSMUSG00000049971	ENSMUSG00000055069	ENSMUSG00000042078	ENSMUSG00000002808
ENSMUSG00000021223	ENSMUSG00000024101	ENSMUSG00000020940	ENSMUSG00000047554	ENSMUSG00000042213	ENSMUSG00000039763
ENSMUSG00000024404	ENSMUSG00000022947	ENSMUSG00000040037	ENSMUSG00000039759	ENSMUSG00000020263	ENSMUSG00000026235
ENSMUSG00000025318	ENSMUSG00000032719	ENSMUSG00000041949	ENSMUSG00000056234	ENSMUSG00000022664	ENSMUSG00000058503
ENSMUSG00000089911	ENSMUSG00000039405	ENSMUSG00000045659	ENSMUSG00000027185	ENSMUSG00000035683	ENSMUSG00000026687
ENSMUSG00000003208	ENSMUSG00000052479	ENSMUSG00000015085	ENSMUSG00000019866	ENSMUSG00000029759	ENSMUSG00000068284
ENSMUSG00000024378	ENSMUSG00000091985	ENSMUSG00000024312	ENSMUSG00000063296	ENSMUSG00000032198	ENSMUSG00000067825
ENSMUSG00000078532	ENSMUSG00000037503	ENSMUSG00000022559	ENSMUSG00000029861	ENSMUSG00000027498	ENSMUSG00000029089
ENSMUSG00000041429	ENSMUSG00000024525	ENSMUSG00000053025	ENSMUSG00000040462	ENSMUSG00000072572	ENSMUSG00000064254
ENSMUSG00000022313	ENSMUSG00000019970	ENSMUSG00000026833	ENSMUSG00000025466	ENSMUSG00000022752	ENSMUSG00000052430
ENSMUSG00000047904	ENSMUSG00000052353	ENSMUSG00000024084	ENSMUSG00000042303	ENSMUSG00000061244	ENSMUSG00000025417
ENSMUSG00000039831	ENSMUSG00000024268	ENSMUSG00000021076	ENSMUSG00000033902	ENSMUSG00000053604	ENSMUSG00000022957
ENSMUSG00000040734	ENSMUSG00000030120	ENSMUSG00000002031	ENSMUSG00000085971	ENSMUSG00000027170	ENSMUSG00000031883
ENSMUSG00000038936	ENSMUSG00000022704	ENSMUSG00000027298	ENSMUSG00000037892	ENSMUSG00000060534	ENSMUSG00000037461
ENSMUSG00000020289	ENSMUSG00000045930	ENSMUSG00000032036	ENSMUSG00000001445	ENSMUSG00000048385	ENSMUSG00000067279
ENSMUSG00000048905	ENSMUSG00000037640	ENSMUSG00000035559	ENSMUSG00000032038	ENSMUSG00000066595	ENSMUSG00000015852
ENSMUSG00000066306	ENSMUSG00000056050	ENSMUSG00000021936	ENSMUSG00000096210	ENSMUSG00000022562	ENSMUSG00000025316
ENSMUSG00000050052	ENSMUSG00000051550	ENSMUSG00000048731	ENSMUSG00000045948	ENSMUSG00000031548	ENSMUSG00000085208
ENSMUSG00000003123	ENSMUSG00000056687	ENSMUSG00000032336	ENSMUSG00000028138	ENSMUSG00000035885	ENSMUSG00000075419
ENSMUSG00000032497	ENSMUSG00000032377	ENSMUSG00000030683	ENSMUSG00000005899	ENSMUSG00000061306	ENSMUSG00000054836
ENSMUSG00000032905	ENSMUSG00000097814	ENSMUSG00000011658	ENSMUSG00000044816	ENSMUSG00000032311	ENSMUSG00000082396
ENSMUSG00000039682	ENSMUSG00000039246	ENSMUSG00000074627	ENSMUSG00000031631	ENSMUSG00000022601	ENSMUSG00000021217
ENSMUSG00000041608	ENSMUSG00000027342	ENSMUSG00000020153	ENSMUSG00000020719	ENSMUSG00000056260	ENSMUSG00000025188
ENSMUSG00000021710	ENSMUSG00000032556	ENSMUSG00000021611	ENSMUSG00000036246	ENSMUSG00000024570	ENSMUSG00000027479
ENSMUSG00000033633	ENSMUSG00000039835	ENSMUSG00000045259	ENSMUSG00000002308	ENSMUSG00000024180	ENSMUSG00000029231
ENSMUSG00000021171	ENSMUSG00000030744	ENSMUSG00000040811	ENSMUSG00000066189	ENSMUSG00000025986	ENSMUSG00000031825
ENSMUSG00000017713	ENSMUSG00000006931	ENSMUSG00000038496	ENSMUSG00000085037	ENSMUSG00000022191	ENSMUSG00000015451
ENSMUSG00000021666	ENSMUSG00000051499	ENSMUSG00000017167	ENSMUSG00000029821	ENSMUSG00000026442	ENSMUSG00000032018
ENSMUSG00000063727	ENSMUSG00000030685	ENSMUSG00000021613	ENSMUSG00000004936	ENSMUSG00000052563	ENSMUSG00000062309
ENSMUSG00000036676	ENSMUSG00000020272	ENSMUSG00000046879	ENSMUSG00000035125	ENSMUSG00000032968	ENSMUSG00000097868
ENSMUSG00000028031	ENSMUSG00000083844	ENSMUSG00000022769	ENSMUSG00000015568	ENSMUSG00000022151	ENSMUSG00000025076
ENSMUSG00000029449	ENSMUSG00000031672	ENSMUSG00000030102	ENSMUSG00000027303	ENSMUSG00000041362	ENSMUSG00000027207
ENSMUSG00000022244	ENSMUSG00000089862	ENSMUSG00000027952	ENSMUSG00000025898	ENSMUSG00000097343	ENSMUSG00000027472
ENSMUSG00000075334	ENSMUSG00000071398	ENSMUSG00000047033	ENSMUSG00000025209	ENSMUSG00000035722	ENSMUSG00000020014
ENSMUSG00000018697	ENSMUSG00000039759	ENSMUSG00000045996	ENSMUSG00000030929	ENSMUSG00000026475	ENSMUSG00000006998
ENSMUSG00000057265	ENSMUSG00000056234	ENSMUSG00000029267	ENSMUSG00000042213	ENSMUSG00000034429	ENSMUSG00000078440
ENSMUSG00000025534	ENSMUSG00000019494	ENSMUSG00000020728	ENSMUSG00000020263	ENSMUSG00000047284	ENSMUSG00000051373
ENSMUSG00000051444	ENSMUSG00000027185	ENSMUSG00000030226	ENSMUSG00000022664	ENSMUSG00000058997	ENSMUSG00000016194
ENSMUSG00000020891	ENSMUSG00000062210	ENSMUSG00000033059	ENSMUSG00000029759	ENSMUSG00000034566	ENSMUSG00000054181
ENSMUSG00000072770	ENSMUSG00000091956	ENSMUSG00000005442	ENSMUSG00000032198	ENSMUSG00000056755	ENSMUSG00000062252
ENSMUSG00000020940	ENSMUSG00000001260	ENSMUSG00000030720	ENSMUSG00000072572	ENSMUSG00000096232	ENSMUSG00000028519
ENSMUSG00000029524	ENSMUSG00000040462	ENSMUSG00000028917	ENSMUSG00000063320	ENSMUSG00000020305	ENSMUSG00000025255
ENSMUSG00000041949	ENSMUSG00000085133	ENSMUSG00000027712	ENSMUSG00000024544	ENSMUSG00000033152	ENSMUSG00000012076
ENSMUSG00000020232	ENSMUSG00000025466	ENSMUSG00000022749	ENSMUSG00000066595	ENSMUSG00000038628	ENSMUSG00000025920
ENSMUSG00000001143	ENSMUSG00000042485	ENSMUSG00000002997	ENSMUSG00000055409	ENSMUSG00000045515	ENSMUSG00000022234
ENSMUSG00000005142	ENSMUSG00000042303	ENSMUSG00000028378	ENSMUSG00000061306	ENSMUSG00000052551	ENSMUSG00000037754
ENSMUSG00000020015	ENSMUSG00000033902	ENSMUSG00000033088	ENSMUSG00000037855	ENSMUSG00000027978	ENSMUSG00000095115
ENSMUSG00000043583	ENSMUSG00000028964	ENSMUSG00000044067	ENSMUSG00000032311	ENSMUSG00000068617	ENSMUSG00000030204
ENSMUSG00000015085	ENSMUSG00000085971	ENSMUSG00000031841	ENSMUSG00000030654	ENSMUSG00000003873	ENSMUSG00000042828
ENSMUSG00000024312	ENSMUSG00000039031	ENSMUSG00000006307	ENSMUSG00000093677	ENSMUSG00000044442	ENSMUSG00000097358
ENSMUSG00000024084	ENSMUSG00000001445	ENSMUSG00000020810	ENSMUSG00000024570	ENSMUSG00000022292	ENSMUSG00000024516
ENSMUSG00000039065	ENSMUSG00000032038	ENSMUSG00000031451	ENSMUSG00000061859	ENSMUSG00000026389	ENSMUSG00000039546
ENSMUSG00000002031	ENSMUSG00000096210	ENSMUSG00000068551	ENSMUSG00000028108	ENSMUSG00000029603	ENSMUSG00000040997
ENSMUSG00000097715	ENSMUSG00000027236	ENSMUSG00000000600	ENSMUSG00000024187	ENSMUSG00000070802	ENSMUSG00000030917
ENSMUSG00000032036	ENSMUSG00000011148	ENSMUSG00000085913	ENSMUSG00000041134	ENSMUSG00000061086	ENSMUSG00000021901
ENSMUSG00000035559	ENSMUSG00000034300	ENSMUSG00000021701	ENSMUSG00000040883	ENSMUSG00000027111	ENSMUSG00000017677
ENSMUSG00000048731	ENSMUSG00000045948	ENSMUSG00000039345	ENSMUSG00000052563	ENSMUSG00000028698	ENSMUSG00000018433
ENSMUSG00000011658	ENSMUSG00000026816	ENSMUSG00000022580	ENSMUSG00000021969	ENSMUSG00000040482	ENSMUSG00000055489
ENSMUSG00000074627	ENSMUSG00000028138	ENSMUSG00000026632	ENSMUSG00000032968	ENSMUSG00000026116	ENSMUSG00000002227
ENSMUSG00000021611	ENSMUSG00000005899	ENSMUSG00000008226	ENSMUSG00000027257	ENSMUSG00000026890	ENSMUSG00000028010
ENSMUSG00000045259	ENSMUSG00000031631	ENSMUSG00000026781	ENSMUSG00000022151	ENSMUSG00000046593	ENSMUSG00000027015
ENSMUSG00000040811	ENSMUSG00000020719	ENSMUSG00000026278	ENSMUSG00000032788	ENSMUSG00000019433	ENSMUSG00000018841
ENSMUSG00000028407	ENSMUSG00000036246	ENSMUSG00000090626	ENSMUSG00000000738	ENSMUSG00000024308	ENSMUSG00000054196
ENSMUSG00000038496	ENSMUSG00000002308	ENSMUSG00000055493	ENSMUSG00000047712	ENSMUSG00000029003	ENSMUSG00000044674
ENSMUSG00000047989	ENSMUSG00000066189	ENSMUSG00000034587	ENSMUSG00000066839	ENSMUSG00000045826	ENSMUSG00000027242
ENSMUSG00000042429	ENSMUSG00000085037	ENSMUSG00000039850	ENSMUSG00000097343	ENSMUSG00000055660	ENSMUSG00000041193
ENSMUSG00000046879	ENSMUSG00000029821	ENSMUSG00000032503	ENSMUSG00000035722	ENSMUSG00000031819	ENSMUSG00000006342
ENSMUSG00000022769	ENSMUSG00000004936	ENSMUSG00000029510	ENSMUSG00000030549	ENSMUSG00000001750	ENSMUSG00000027663
ENSMUSG00000027952	ENSMUSG00000035125	ENSMUSG00000022436	ENSMUSG00000030423	ENSMUSG00000029560	ENSMUSG00000063235
ENSMUSG00000025184	ENSMUSG00000015568	ENSMUSG00000026853	ENSMUSG00000026475	ENSMUSG00000063434	ENSMUSG00000027560
ENSMUSG00000047033	ENSMUSG00000027303	ENSMUSG00000033450	ENSMUSG00000041491	ENSMUSG00000011257	ENSMUSG00000027570
ENSMUSG00000063888	ENSMUSG00000025898	ENSMUSG00000032366	ENSMUSG00000002732	ENSMUSG00000063160	ENSMUSG00000065990
ENSMUSG00000045996	ENSMUSG00000025209	ENSMUSG00000023032	ENSMUSG00000031633	ENSMUSG00000050908	ENSMUSG00000066551
ENSMUSG00000020728	ENSMUSG00000030929	ENSMUSG00000030717	ENSMUSG00000034566	ENSMUSG00000038213	ENSMUSG00000025409
ENSMUSG00000030226	ENSMUSG00000042078	ENSMUSG00000050390	ENSMUSG00000010609	ENSMUSG00000025558	ENSMUSG00000021474
ENSMUSG00000033059	ENSMUSG00000042213	ENSMUSG00000097908	ENSMUSG00000022261	ENSMUSG00000026094	ENSMUSG00000026248
ENSMUSG00000030720	ENSMUSG00000020263	ENSMUSG00000079110	ENSMUSG00000074698	ENSMUSG00000068882	ENSMUSG00000039706
ENSMUSG00000028917	ENSMUSG00000022664	ENSMUSG00000038507	ENSMUSG00000034361	ENSMUSG00000024844	ENSMUSG00000036040
ENSMUSG00000028378	ENSMUSG00000035683	ENSMUSG00000037771	ENSMUSG00000020651	ENSMUSG00000044709	ENSMUSG00000071604
ENSMUSG00000024232	ENSMUSG00000032198	ENSMUSG00000025572	ENSMUSG00000037029	ENSMUSG00000029174	ENSMUSG00000039159
ENSMUSG00000019889	ENSMUSG00000072572	ENSMUSG00000068263	ENSMUSG00000086605	ENSMUSG00000037509	ENSMUSG00000024613
ENSMUSG00000023885	ENSMUSG00000026514	ENSMUSG00000023800	ENSMUSG00000038628	ENSMUSG00000034842	ENSMUSG00000054414
ENSMUSG00000026113	ENSMUSG00000038782	ENSMUSG00000075502	ENSMUSG00000028497	ENSMUSG00000027775	ENSMUSG00000002733
ENSMUSG00000031451	ENSMUSG00000022752	ENSMUSG00000063687	ENSMUSG00000028792	ENSMUSG00000059475	ENSMUSG00000023999
ENSMUSG00000030505	ENSMUSG00000063320	ENSMUSG00000066113	ENSMUSG00000052488	ENSMUSG00000046159	ENSMUSG00000007458
ENSMUSG00000038022	ENSMUSG00000030084	ENSMUSG00000090015	ENSMUSG00000052551	ENSMUSG00000038094	ENSMUSG00000056131
ENSMUSG00000038212	ENSMUSG00000024544	ENSMUSG00000034768	ENSMUSG00000030726	ENSMUSG00000022681	ENSMUSG00000021759
ENSMUSG00000047793	ENSMUSG00000066595	ENSMUSG00000028339	ENSMUSG00000085214	ENSMUSG00000028649	ENSMUSG00000040339
ENSMUSG00000029346	ENSMUSG00000021193	ENSMUSG00000026096	ENSMUSG00000068617	ENSMUSG00000024193	ENSMUSG00000042129
ENSMUSG00000000600	ENSMUSG00000035885	ENSMUSG00000074826	ENSMUSG00000003873	ENSMUSG00000051768	ENSMUSG00000049112
ENSMUSG00000039115	ENSMUSG00000039701	ENSMUSG00000021253	ENSMUSG00000044442	ENSMUSG00000063428	ENSMUSG00000025278
ENSMUSG00000041264	ENSMUSG00000055409	ENSMUSG00000038005	ENSMUSG00000022292	ENSMUSG00000093579	ENSMUSG00000097440
ENSMUSG00000085913	ENSMUSG00000000058	ENSMUSG00000092274	ENSMUSG00000034035	ENSMUSG00000026675	ENSMUSG00000039523
ENSMUSG00000026632	ENSMUSG00000061306	ENSMUSG00000029422	ENSMUSG00000024999	ENSMUSG00000020150	ENSMUSG00000032128
ENSMUSG00000008226	ENSMUSG00000032311	ENSMUSG00000032435	ENSMUSG00000026921	ENSMUSG00000053110	ENSMUSG00000025722
ENSMUSG00000026278	ENSMUSG00000030654	ENSMUSG00000002342	ENSMUSG00000061086	ENSMUSG00000036745	ENSMUSG00000026281
ENSMUSG00000054079	ENSMUSG00000093677	ENSMUSG00000066442	ENSMUSG00000043140	ENSMUSG00000037062	ENSMUSG00000040596
ENSMUSG00000090626	ENSMUSG00000024570	ENSMUSG00000027848	ENSMUSG00000027111	ENSMUSG00000023025	ENSMUSG00000030588
ENSMUSG00000055493	ENSMUSG00000035069	ENSMUSG00000038268	ENSMUSG00000046593	ENSMUSG00000006941	ENSMUSG00000078552
ENSMUSG00000029577	ENSMUSG00000022191	ENSMUSG00000066357	ENSMUSG00000024325	ENSMUSG00000034152	ENSMUSG00000047067
ENSMUSG00000017466	ENSMUSG00000041134	ENSMUSG00000029469	ENSMUSG00000024308	ENSMUSG00000032370	ENSMUSG00000037872
ENSMUSG00000034587	ENSMUSG00000040883	ENSMUSG00000028653	ENSMUSG00000058661	ENSMUSG00000001829	ENSMUSG00000003429
ENSMUSG00000029510	ENSMUSG00000037110	ENSMUSG00000093483	ENSMUSG00000046836	ENSMUSG00000071528	ENSMUSG00000015879
ENSMUSG00000086296	ENSMUSG00000038619	ENSMUSG00000037325	ENSMUSG00000045826	ENSMUSG00000047181	ENSMUSG00000029103
ENSMUSG00000022436	ENSMUSG00000052563	ENSMUSG00000022054	ENSMUSG00000055660	ENSMUSG00000060802	ENSMUSG00000026434
ENSMUSG00000026853	ENSMUSG00000021969	ENSMUSG00000017288	ENSMUSG00000031819	ENSMUSG00000034449	ENSMUSG00000074212
ENSMUSG00000033450	ENSMUSG00000032968	ENSMUSG00000030894	ENSMUSG00000085957	ENSMUSG00000085282	ENSMUSG00000040272
ENSMUSG00000000628	ENSMUSG00000020642	ENSMUSG00000074899	ENSMUSG00000068921	ENSMUSG00000001844	ENSMUSG00000028015
ENSMUSG00000032366	ENSMUSG00000022151	ENSMUSG00000059013	ENSMUSG00000011257	ENSMUSG00000028838	ENSMUSG00000035266
ENSMUSG00000031683	ENSMUSG00000032788	ENSMUSG00000024292	ENSMUSG00000025207	ENSMUSG00000003469	ENSMUSG00000031505
ENSMUSG00000058748	ENSMUSG00000066839	ENSMUSG00000003476	ENSMUSG00000050908	ENSMUSG00000040055	ENSMUSG00000024526
ENSMUSG00000046402	ENSMUSG00000097343	ENSMUSG00000034201	ENSMUSG00000044117	ENSMUSG00000054604	ENSMUSG00000029434
ENSMUSG00000007836	ENSMUSG00000035722	ENSMUSG00000019785	ENSMUSG00000092607	ENSMUSG00000022965	ENSMUSG00000085642
ENSMUSG00000032220	ENSMUSG00000030423	ENSMUSG00000066438	ENSMUSG00000038213	ENSMUSG00000050730	ENSMUSG00000001415
ENSMUSG00000022148	ENSMUSG00000026475	ENSMUSG00000096606	ENSMUSG00000030583	ENSMUSG00000035234	ENSMUSG00000038112
ENSMUSG00000043716	ENSMUSG00000041491	ENSMUSG00000048285	ENSMUSG00000024571	ENSMUSG00000036594	ENSMUSG00000040703
ENSMUSG00000032571	ENSMUSG00000058997	ENSMUSG00000027122	ENSMUSG00000030655	ENSMUSG00000026748	ENSMUSG00000030802
ENSMUSG00000029111	ENSMUSG00000031633	ENSMUSG00000055692	ENSMUSG00000029174	ENSMUSG00000039219	ENSMUSG00000096847
ENSMUSG00000097908	ENSMUSG00000034566	ENSMUSG00000040564	ENSMUSG00000004895	ENSMUSG00000058761	ENSMUSG00000021182
ENSMUSG00000038507	ENSMUSG00000010609	ENSMUSG00000031565	ENSMUSG00000039179	ENSMUSG00000055639	ENSMUSG00000001017
ENSMUSG00000030002	ENSMUSG00000096232	ENSMUSG00000032652	ENSMUSG00000027775	ENSMUSG00000024769	ENSMUSG00000097579
ENSMUSG00000068263	ENSMUSG00000022261	ENSMUSG00000033032	ENSMUSG00000059475	ENSMUSG00000097838	ENSMUSG00000094114
ENSMUSG00000037990	ENSMUSG00000074698	ENSMUSG00000022092	ENSMUSG00000045007	ENSMUSG00000043822	ENSMUSG00000021765
ENSMUSG00000075502	ENSMUSG00000027378	ENSMUSG00000025465	ENSMUSG00000044465	ENSMUSG00000025766	ENSMUSG00000028289
ENSMUSG00000042109	ENSMUSG00000034361	ENSMUSG00000054967	ENSMUSG00000050786	ENSMUSG00000035429	ENSMUSG00000048424
ENSMUSG00000021585	ENSMUSG00000037852	ENSMUSG00000029394	ENSMUSG00000029778	ENSMUSG00000032020	ENSMUSG00000035941
ENSMUSG00000025221	ENSMUSG00000037029	ENSMUSG00000029060	ENSMUSG00000028649	ENSMUSG00000073599	ENSMUSG00000004849
ENSMUSG00000063687	ENSMUSG00000038628	ENSMUSG00000061286	ENSMUSG00000051768	ENSMUSG00000028931	ENSMUSG00000030898
ENSMUSG00000030792	ENSMUSG00000028497	ENSMUSG00000044847	ENSMUSG00000063428	ENSMUSG00000096141	ENSMUSG00000036834
ENSMUSG00000090015	ENSMUSG00000040043	ENSMUSG00000028089	ENSMUSG00000093579	ENSMUSG00000035390	ENSMUSG00000047976
ENSMUSG00000060594	ENSMUSG00000052605	ENSMUSG00000034825	ENSMUSG00000026675	ENSMUSG00000028849	ENSMUSG00000089687
ENSMUSG00000040112	ENSMUSG00000052488	ENSMUSG00000003038	ENSMUSG00000029017	ENSMUSG00000020669	ENSMUSG00000051736
ENSMUSG00000028339	ENSMUSG00000052551	ENSMUSG00000087165	ENSMUSG00000020150	ENSMUSG00000052105	ENSMUSG00000027673
ENSMUSG00000071072	ENSMUSG00000030726	ENSMUSG00000070697	ENSMUSG00000053110	ENSMUSG00000027201	ENSMUSG00000069727
ENSMUSG00000094487	ENSMUSG00000027978	ENSMUSG00000051965	ENSMUSG00000020817	ENSMUSG00000024036	ENSMUSG00000025047
ENSMUSG00000026096	ENSMUSG00000085214	ENSMUSG00000026158	ENSMUSG00000063694	ENSMUSG00000090307	ENSMUSG00000034681
ENSMUSG00000014763	ENSMUSG00000068617	ENSMUSG00000090236	ENSMUSG00000029636	ENSMUSG00000040952	ENSMUSG00000004100
ENSMUSG00000074826	ENSMUSG00000003873	ENSMUSG00000025413	ENSMUSG00000034152	ENSMUSG00000033590	ENSMUSG00000043067
ENSMUSG00000021253	ENSMUSG00000044442	ENSMUSG00000030307	ENSMUSG00000032370	ENSMUSG00000028670	ENSMUSG00000019842
ENSMUSG00000038005	ENSMUSG00000022292	ENSMUSG00000044881	ENSMUSG00000022044	ENSMUSG00000021747	ENSMUSG00000040888
ENSMUSG00000032435	ENSMUSG00000034035	ENSMUSG00000027797	ENSMUSG00000037996	ENSMUSG00000097326	ENSMUSG00000043419
ENSMUSG00000002342	ENSMUSG00000061175	ENSMUSG00000030987	ENSMUSG00000022032	ENSMUSG00000022844	ENSMUSG00000007827
ENSMUSG00000066442	ENSMUSG00000024999	ENSMUSG00000066090	ENSMUSG00000034449	ENSMUSG00000000740	ENSMUSG00000057649
ENSMUSG00000025815	ENSMUSG00000026921	ENSMUSG00000017453	ENSMUSG00000085282	ENSMUSG00000066571	ENSMUSG00000025789
ENSMUSG00000060445	ENSMUSG00000070802	ENSMUSG00000007216	ENSMUSG00000075595	ENSMUSG00000038886	ENSMUSG00000051184
ENSMUSG00000027371	ENSMUSG00000061086	ENSMUSG00000019986	ENSMUSG00000038695	ENSMUSG00000005262	ENSMUSG00000078676
ENSMUSG00000029469	ENSMUSG00000043140	ENSMUSG00000008668	ENSMUSG00000062646	ENSMUSG00000022540	ENSMUSG00000062190
ENSMUSG00000078601	ENSMUSG00000027111	ENSMUSG00000060923	ENSMUSG00000003469	ENSMUSG00000043857	ENSMUSG00000021750
ENSMUSG00000028653	ENSMUSG00000026116	ENSMUSG00000044770	ENSMUSG00000075232	ENSMUSG00000025326	ENSMUSG00000054766
ENSMUSG00000093483	ENSMUSG00000001666	ENSMUSG00000030409	ENSMUSG00000054604	ENSMUSG00000085028	ENSMUSG00000030880
ENSMUSG00000056515	ENSMUSG00000046593	ENSMUSG00000038732	ENSMUSG00000022965	ENSMUSG00000044876	ENSMUSG00000049339
ENSMUSG00000074807	ENSMUSG00000024308	ENSMUSG00000032109	ENSMUSG00000050730	ENSMUSG00000070544	ENSMUSG00000016386
ENSMUSG00000022054	ENSMUSG00000058661	ENSMUSG00000041351	ENSMUSG00000035234	ENSMUSG00000054477	ENSMUSG00000030380
ENSMUSG00000017288	ENSMUSG00000046836	ENSMUSG00000021028	ENSMUSG00000021994	ENSMUSG00000054934	ENSMUSG00000005373
ENSMUSG00000030894	ENSMUSG00000045826	ENSMUSG00000053964	ENSMUSG00000026502	ENSMUSG00000052155	ENSMUSG00000027835
ENSMUSG00000024292	ENSMUSG00000055660	ENSMUSG00000026457	ENSMUSG00000058761	ENSMUSG00000087153	ENSMUSG00000039630
ENSMUSG00000003476	ENSMUSG00000085957	ENSMUSG00000084880	ENSMUSG00000024769	ENSMUSG00000004937	ENSMUSG00000024055
ENSMUSG00000048285	ENSMUSG00000030317	ENSMUSG00000031445	ENSMUSG00000038843	ENSMUSG00000030087	ENSMUSG00000041046
ENSMUSG00000027122	ENSMUSG00000011257	ENSMUSG00000028753	ENSMUSG00000043822	ENSMUSG00000060803	ENSMUSG00000000296
ENSMUSG00000026360	ENSMUSG00000025207	ENSMUSG00000064294	ENSMUSG00000025766	ENSMUSG00000043885	ENSMUSG00000041798
ENSMUSG00000055692	ENSMUSG00000050908	ENSMUSG00000015869	ENSMUSG00000032381	ENSMUSG00000042197	ENSMUSG00000023973
ENSMUSG00000016028	ENSMUSG00000038213	ENSMUSG00000032012	ENSMUSG00000032020	ENSMUSG00000021198	ENSMUSG00000007670
ENSMUSG00000032652	ENSMUSG00000031767	ENSMUSG00000038642	ENSMUSG00000036856	ENSMUSG00000097157	ENSMUSG00000041141
ENSMUSG00000033032	ENSMUSG00000025558	ENSMUSG00000053716	ENSMUSG00000073599	ENSMUSG00000054894	ENSMUSG00000064267
ENSMUSG00000027203	ENSMUSG00000026094	ENSMUSG00000021575	ENSMUSG00000096141	ENSMUSG00000049686	ENSMUSG00000043004
ENSMUSG00000029307	ENSMUSG00000024571	ENSMUSG00000025169	ENSMUSG00000025933	ENSMUSG00000069814	ENSMUSG00000032184
ENSMUSG00000022092	ENSMUSG00000030655	ENSMUSG00000023992	ENSMUSG00000039652	ENSMUSG00000024592	ENSMUSG00000027999
ENSMUSG00000025465	ENSMUSG00000040464	ENSMUSG00000057103	ENSMUSG00000027201	ENSMUSG00000027983	ENSMUSG00000020477
ENSMUSG00000027014	ENSMUSG00000029174	ENSMUSG00000030671	ENSMUSG00000024036	ENSMUSG00000028671	ENSMUSG00000058290
ENSMUSG00000054967	ENSMUSG00000004895	ENSMUSG00000022519	ENSMUSG00000040952	ENSMUSG00000036061	ENSMUSG00000040820
ENSMUSG00000032278	ENSMUSG00000039179	ENSMUSG00000040183	ENSMUSG00000000168	ENSMUSG00000042694	ENSMUSG00000041261
ENSMUSG00000029394	ENSMUSG00000027775	ENSMUSG00000033788	ENSMUSG00000068039	ENSMUSG00000047910	ENSMUSG00000007833
ENSMUSG00000026187	ENSMUSG00000059475	ENSMUSG00000022945	ENSMUSG00000033590	ENSMUSG00000029213	ENSMUSG00000008730
ENSMUSG00000027615	ENSMUSG00000045007	ENSMUSG00000018548	ENSMUSG00000097326	ENSMUSG00000022297	ENSMUSG00000074733
ENSMUSG00000029060	ENSMUSG00000050786	ENSMUSG00000026737	ENSMUSG00000028552	ENSMUSG00000059409	ENSMUSG00000042015
ENSMUSG00000044847	ENSMUSG00000029778	ENSMUSG00000042293	ENSMUSG00000000740	ENSMUSG00000053279	ENSMUSG00000038034
ENSMUSG00000028089	ENSMUSG00000028649	ENSMUSG00000037999	ENSMUSG00000005262	ENSMUSG00000023262	ENSMUSG00000028251
[truncated: 2,728 more rows]

## Sheet: S6 Table
List of each gene assigned a gene expression regulatory status (cis, trans, cis-trans) in the unstressed amygdala, including average normalized read counts for F0 Cast, F0 C57, F1 CAST, and F1 C57
gene	status	color	castF0	castF1	C57F0	C57F1
ENSMUSG00000021392	trans	red	225	434	329	454
ENSMUSG00000027333	trans	red	564	236	364	233
ENSMUSG00000085586	cis	black	67	71	134	171
ENSMUSG00000030786	cis	black	123	160	236	235
ENSMUSG00000020152	trans	red	2733	2169	4267	2322
ENSMUSG00000090063	cis	black	105	210	253	368
ENSMUSG00000091475	cis	black	556	466	286	308
ENSMUSG00000051278	cis	black	30	27	92	65
ENSMUSG00000046876	trans	red	793	1375	1181	1448
ENSMUSG00000003477	cis	black	17	28	4	17
ENSMUSG00000024940	cis-trans	green	661	495	523	671
ENSMUSG00000026577	cis	black	181	112	311	156
ENSMUSG00000048603	cis	black	110	266	55	90
ENSMUSG00000038323	cis	black	181	201	350	288
ENSMUSG00000023921	cis	black	571	925	399	572
ENSMUSG00000029918	cis-trans	green	188	532	114	85
ENSMUSG00000033147	cis	black	171	294	119	232
ENSMUSG00000020516	trans	red	530	485	694	496
ENSMUSG00000025484	cis	black	188	269	296	425
ENSMUSG00000025978	cis	black	515	771	358	570
ENSMUSG00000037251	cis	black	578	1447	402	1020
ENSMUSG00000027940	cis	black	505	337	663	500
ENSMUSG00000022811	trans	red	718	474	1036	495
ENSMUSG00000048280	cis	black	100	313	195	446
ENSMUSG00000039114	trans	red	1102	704	1858	920
ENSMUSG00000026004	cis	black	92	84	168	134
ENSMUSG00000059423	cis	black	99	224	280	471
ENSMUSG00000028879	trans	red	1505	1515	1881	1497
ENSMUSG00000040867	trans	red	2432	962	1604	1024
ENSMUSG00000025939	trans	red	532	503	777	521
ENSMUSG00000026944	trans	red	4329	1757	3235	1750
ENSMUSG00000023991	trans	red	811	630	586	626
ENSMUSG00000091898	cis	black	16	35	43	56
ENSMUSG00000029817	trans	red	914	887	1217	989
ENSMUSG00000031980	trans	red	1062	883	362	861
ENSMUSG00000036875	cis	black	16	23	39	56
ENSMUSG00000039058	cis-trans	green	2308	3398	3309	4188
ENSMUSG00000031837	trans	red	2371	3304	1586	2941
ENSMUSG00000027599	cis-trans	green	741	987	1071	1163
ENSMUSG00000000884	cis	black	116	169	54	88
ENSMUSG00000050423	cis	black	108	239	62	151
ENSMUSG00000030495	trans	red	686	558	359	557
ENSMUSG00000067274	cis-trans	green	517	487	1096	3707
ENSMUSG00000033953	trans	red	6047	7243	9346	7200
ENSMUSG00000002897	cis	black	104	134	187	200
ENSMUSG00000033488	cis-trans	green	51	395	117	264
ENSMUSG00000023886	cis	black	51	66	89	154
ENSMUSG00000040711	cis	black	246	431	147	340
ENSMUSG00000056938	cis-trans	green	622	890	391	697
ENSMUSG00000021702	cis	black	195	245	91	98
ENSMUSG00000038539	cis	black	281	137	175	98
ENSMUSG00000033793	trans	red	1923	358	2571	306
ENSMUSG00000020793	cis	black	29	30	5	8
ENSMUSG00000039096	cis	black	363	434	232	302
ENSMUSG00000048376	cis	black	162	179	80	103
ENSMUSG00000004415	cis	black	27	23	103	130
ENSMUSG00000038292	cis	black	68	42	42	15
ENSMUSG00000003380	trans	red	1939	601	1357	561
ENSMUSG00000030731	cis	black	979	254	740	213
ENSMUSG00000019966	trans	red	408	636	686	600
ENSMUSG00000045761	trans	red	153	189	102	198
ENSMUSG00000046318	cis	black	123	281	40	131
ENSMUSG00000027692	trans	red	2019	3783	2787	3566
ENSMUSG00000081974	cis-trans	green	31	458	52	33
ENSMUSG00000032523	cis	black	157	97	45	40
ENSMUSG00000020935	trans	red	488	561	355	527
ENSMUSG00000024581	trans	red	1805	2790	2322	2799
ENSMUSG00000078794	trans	red	1823	1720	1426	1680
ENSMUSG00000022228	trans	red	874	1396	1215	1467
ENSMUSG00000023495	trans	red	2125	2014	1601	1867
ENSMUSG00000019715	cis	black	442	289	580	421
ENSMUSG00000024725	cis	black	215	320	153	241
ENSMUSG00000097929	trans	red	345	509	236	537
ENSMUSG00000061298	cis	black	267	172	176	86
ENSMUSG00000022558	trans	red	1106	527	822	537
ENSMUSG00000064036	trans	red	254	236	168	247
ENSMUSG00000019899	cis	black	27	44	103	121
ENSMUSG00000026641	cis	black	877	2003	607	1437
ENSMUSG00000038775	cis	black	75	21	138	41
ENSMUSG00000024670	cis	black	4	4	69	59
ENSMUSG00000070003	cis-trans	green	2745	719	1259	252
ENSMUSG00000061702	trans	red	570	277	387	258
ENSMUSG00000004364	trans	red	1372	376	1813	377
ENSMUSG00000067879	cis-trans	green	1129	4416	3480	5243
ENSMUSG00000072847	cis	black	164	292	265	471
ENSMUSG00000033060	trans	red	913	1505	1371	1601
ENSMUSG00000015013	cis	black	680	913	414	607
ENSMUSG00000025407	trans	red	149	85	42	84
ENSMUSG00000024019	cis	black	405	286	309	196
ENSMUSG00000028223	cis	black	124	276	188	409
ENSMUSG00000004127	cis	black	50	77	127	191
ENSMUSG00000020953	cis-trans	green	184	172	410	224
ENSMUSG00000037971	cis	black	137	207	348	600
ENSMUSG00000073155	cis	black	374	488	238	358
ENSMUSG00000033434	cis	black	556	1349	236	632
ENSMUSG00000042408	cis	black	419	296	728	404
ENSMUSG00000021987	cis	black	1121	1762	1636	2343
ENSMUSG00000020629	cis	black	734	1684	335	767
ENSMUSG00000005514	cis-trans	green	1355	1949	915	1598
ENSMUSG00000074635	cis	black	21	47	8	24
ENSMUSG00000003948	trans	red	2890	4147	3941	3824
ENSMUSG00000016179	cis	black	783	875	598	694
ENSMUSG00000023232	cis	black	86	81	42	46
ENSMUSG00000020811	cis-trans	green	1855	755	1121	569
ENSMUSG00000087334	cis	black	0	7	14	30
ENSMUSG00000042444	cis	black	562	449	797	614
ENSMUSG00000036943	cis	black	377	563	530	708
ENSMUSG00000024146	cis	black	383	442	572	622
ENSMUSG00000032452	trans	red	566	411	806	447
ENSMUSG00000040584	trans	red	111	206	184	210
ENSMUSG00000041695	trans	red	147	167	235	161
ENSMUSG00000053646	trans	red	1650	1855	1223	1793
ENSMUSG00000011752	cis-trans	green	825	2159	443	10
ENSMUSG00000037463	cis	black	278	349	147	215
ENSMUSG00000087479	cis	black	24	17	49	53
ENSMUSG00000049553	cis	black	589	557	423	420
ENSMUSG00000042066	cis-trans	green	2455	3266	1866	2884
ENSMUSG00000025086	cis	black	345	210	572	344
ENSMUSG00000026761	trans	red	542	659	808	661
ENSMUSG00000032557	cis	black	592	1292	779	1508
ENSMUSG00000058145	cis	black	97	120	55	81
ENSMUSG00000035561	cis	black	80	138	124	239
ENSMUSG00000040701	trans	red	276	165	204	195
ENSMUSG00000002105	trans	red	377	272	290	312
ENSMUSG00000054115	cis	black	82	152	124	233
ENSMUSG00000003934	trans	red	2918	1446	2197	1438
ENSMUSG00000071112	cis	black	7	13	31	55
ENSMUSG00000028518	trans	red	253	661	393	707
ENSMUSG00000059939	cis	black	646	1600	359	904
ENSMUSG00000021032	cis-trans	green	530	450	241	358
ENSMUSG00000036764	cis	black	192	375	135	270
ENSMUSG00000052889	trans	red	1963	2694	3316	2833
ENSMUSG00000029657	trans	red	2920	3023	4069	3214
ENSMUSG00000022091	trans	red	531	113	356	119
ENSMUSG00000025220	trans	red	1818	1919	2538	2148
ENSMUSG00000040479	cis	black	4376	499	6435	691
ENSMUSG00000019943	cis-trans	green	3345	3460	5965	4204
ENSMUSG00000042216	trans	red	2347	4678	1531	4214
ENSMUSG00000026159	trans	red	341	531	497	585
ENSMUSG00000071654	cis	black	296	286	155	196
ENSMUSG00000036560	trans	red	212	58	75	45
ENSMUSG00000001039	cis	black	363	415	162	213
ENSMUSG00000049744	cis	black	75	89	144	120
ENSMUSG00000051359	trans	red	3125	7387	5772	7991
ENSMUSG00000058486	trans	red	305	249	234	281
ENSMUSG00000010362	cis	black	84	159	50	124
ENSMUSG00000040511	cis	black	59	126	114	208
ENSMUSG00000068299	cis	black	53	39	130	161
ENSMUSG00000042660	cis	black	197	151	122	101
ENSMUSG00000035126	cis	black	354	303	214	206
ENSMUSG00000042097	cis	black	648	1465	490	1071
ENSMUSG00000054252	cis-trans	green	1760	572	1025	457
ENSMUSG00000062604	trans	red	1628	1582	2392	1629
ENSMUSG00000045589	trans	red	1998	5323	2725	5588
ENSMUSG00000031660	cis	black	548	220	693	267
ENSMUSG00000060288	cis-trans	green	68	368	33	70
ENSMUSG00000033373	cis	black	436	565	330	468
ENSMUSG00000027091	trans	red	806	274	1089	265
ENSMUSG00000029454	cis	black	571	146	437	81
ENSMUSG00000016503	cis	black	103	100	164	159
ENSMUSG00000037419	cis	black	1442	216	987	172
ENSMUSG00000032017	trans	red	492	342	219	331
ENSMUSG00000015112	cis	black	84	130	40	80
ENSMUSG00000028341	trans	red	514	294	704	296
ENSMUSG00000045106	cis	black	83	47	178	118
ENSMUSG00000053398	cis-trans	green	168	643	320	862
ENSMUSG00000028364	cis	black	90	54	205	120
ENSMUSG00000022783	cis	black	175	275	98	145
ENSMUSG00000087178	cis	black	47	68	78	123
ENSMUSG00000040752	cis	black	88	52	23	16
ENSMUSG00000040797	trans	red	2304	3349	1699	3175
ENSMUSG00000024294	trans	red	1421	1511	2007	1642
ENSMUSG00000025940	cis	black	364	883	528	1179
ENSMUSG00000003279	trans	red	3127	5694	4809	6266
ENSMUSG00000052516	trans	red	722	529	1107	502
ENSMUSG00000001248	trans	red	1839	986	1475	935
ENSMUSG00000005566	cis	black	2351	1440	1779	1213
ENSMUSG00000028550	cis	black	275	447	471	649
ENSMUSG00000029528	cis-trans	green	349	377	541	792
ENSMUSG00000038845	cis-trans	green	479	943	313	477
ENSMUSG00000057551	cis	black	106	81	168	113
ENSMUSG00000032513	cis	black	431	703	308	551
ENSMUSG00000023345	cis	black	37	35	87	54
ENSMUSG00000054452	cis-trans	green	6815	5945	4954	4979
ENSMUSG00000041958	cis-trans	green	1197	1536	786	1204
ENSMUSG00000046321	trans	red	154	273	272	286
ENSMUSG00000036904	cis	black	80	75	42	47
ENSMUSG00000041773	trans	red	6625	12197	10052	11308
ENSMUSG00000028165	cis	black	530	402	732	586
ENSMUSG00000034730	trans	red	5938	412	4839	495
ENSMUSG00000043252	trans	red	473	944	607	936
ENSMUSG00000097119	cis	black	627	627	177	141
ENSMUSG00000038871	cis	black	910	1325	683	1161
ENSMUSG00000031517	cis-trans	green	12477	2319	18067	2654
ENSMUSG00000022488	cis	black	396	325	176	107
ENSMUSG00000027896	cis	black	24	10	57	22
ENSMUSG00000020908	cis	black	31	63	12	23
ENSMUSG00000033763	trans	red	3840	1173	2478	1127
ENSMUSG00000000869	cis	black	47	59	78	82
ENSMUSG00000003437	cis	black	780	549	1034	734
ENSMUSG00000028631	cis	black	134	164	91	122
ENSMUSG00000020329	cis	black	554	663	434	548
ENSMUSG00000038406	trans	red	2713	1373	2150	1291
ENSMUSG00000031750	trans	red	579	646	772	647
ENSMUSG00000071267	trans	red	221	290	347	280
ENSMUSG00000063506	cis	black	46	67	25	32
ENSMUSG00000032348	cis	black	179	258	663	1101
ENSMUSG00000025199	cis-trans	green	477	653	720	797
ENSMUSG00000059412	cis	black	131	43	47	21
ENSMUSG00000007476	cis	black	755	477	449	330
ENSMUSG00000026193	cis	black	129	231	260	404
ENSMUSG00000021816	trans	red	3338	1829	4308	1807
ENSMUSG00000062526	cis	black	151	168	111	128
ENSMUSG00000034032	cis	black	387	388	264	291
ENSMUSG00000023084	trans	red	68	36	21	31
ENSMUSG00000075602	cis-trans	green	18	55	148	156
ENSMUSG00000019803	trans	red	202	145	142	159
ENSMUSG00000028252	trans	red	366	503	476	473
ENSMUSG00000021071	trans	red	2266	1595	3059	1695
ENSMUSG00000025066	cis	black	1017	805	1350	1010
ENSMUSG00000075054	trans	red	97	256	146	246
ENSMUSG00000058396	cis	black	39	45	13	11
ENSMUSG00000029534	cis	black	367	104	237	42
ENSMUSG00000050248	cis-trans	green	194	327	282	722
ENSMUSG00000043542	cis-trans	green	510	1151	878	1392
ENSMUSG00000054013	trans	red	2483	2813	1855	2871
ENSMUSG00000030798	cis	black	37	33	74	56
ENSMUSG00000052928	cis-trans	green	859	1032	664	1260
ENSMUSG00000032289	cis	black	75	125	223	431
ENSMUSG00000040640	trans	red	1220	962	1848	954
ENSMUSG00000005374	cis	black	436	553	300	380
ENSMUSG00000027419	trans	red	2403	5201	4060	5003
ENSMUSG00000069206	trans	red	88	183	154	174
ENSMUSG00000031701	trans	red	2067	1383	2701	1398
ENSMUSG00000013076	trans	red	463	567	329	641
ENSMUSG00000028797	cis	black	518	725	919	1499
ENSMUSG00000030513	cis-trans	green	255	160	193	200
ENSMUSG00000024442	cis-trans	green	690	1071	390	781
ENSMUSG00000046204	cis	black	2009	3272	1019	1693
ENSMUSG00000028803	trans	red	1468	2228	1175	2043
ENSMUSG00000066235	trans	red	729	792	512	732
ENSMUSG00000070469	cis	black	30	30	6	7
ENSMUSG00000039375	trans	red	446	696	613	682
ENSMUSG00000093674	cis-trans	green	1640	227	1043	324
ENSMUSG00000057363	trans	red	449	566	658	638
ENSMUSG00000008763	cis-trans	green	1006	1333	1526	1588
ENSMUSG00000059772	cis	black	409	732	264	430
ENSMUSG00000022421	trans	red	10254	19499	13124	19529
ENSMUSG00000038332	cis	black	428	630	594	796
ENSMUSG00000044906	cis	black	45	94	98	179
ENSMUSG00000032243	cis	black	78	83	47	55
ENSMUSG00000010803	trans	red	2250	2634	3422	2761
ENSMUSG00000048701	cis	black	1096	867	805	710
ENSMUSG00000040472	cis	black	766	944	535	786
ENSMUSG00000036896	cis-trans	green	264	371	565	520
ENSMUSG00000070699	cis	black	195	309	133	247
ENSMUSG00000094840	trans	red	234	584	339	636
ENSMUSG00000001313	cis-trans	green	3298	1200	1436	761
ENSMUSG00000093459	cis	black	7	27	21	55
ENSMUSG00000008683	cis-trans	green	492	300	1126	1618
ENSMUSG00000045410	cis	black	110	140	359	365
ENSMUSG00000036169	cis-trans	green	464	907	89	338
ENSMUSG00000068184	cis	black	94	113	185	212
ENSMUSG00000032744	cis-trans	green	175	113	70	83
ENSMUSG00000038506	cis	black	414	482	598	633
ENSMUSG00000034810	cis	black	38	34	103	72
ENSMUSG00000021501	cis	black	339	483	447	613
ENSMUSG00000020227	cis	black	7	16	27	47
ENSMUSG00000028488	cis-trans	green	2648	2991	4506	3529
ENSMUSG00000029822	cis	black	131	212	260	300
ENSMUSG00000079055	cis	black	555	383	379	302
ENSMUSG00000046330	cis-trans	green	1263	2563	246	935
ENSMUSG00000027533	cis-trans	green	254	266	630	1259
ENSMUSG00000036815	trans	red	1583	1505	2129	1682
ENSMUSG00000017754	trans	red	1150	928	728	828
ENSMUSG00000051497	trans	red	390	726	292	725
ENSMUSG00000055760	cis	black	31	69	59	96
ENSMUSG00000032041	cis	black	45	61	23	38
ENSMUSG00000073411	cis	black	114	108	410	426
ENSMUSG00000030032	cis	black	453	367	300	261
ENSMUSG00000027677	trans	red	1885	1833	2691	1835
ENSMUSG00000028456	cis-trans	green	509	331	906	447
ENSMUSG00000034729	cis	black	446	862	321	692
ENSMUSG00000050587	trans	red	907	463	1407	503
ENSMUSG00000002129	trans	red	1215	1040	959	1006
ENSMUSG00000025867	trans	red	12886	18596	10164	17064
ENSMUSG00000086095	cis	black	24	34	103	118
ENSMUSG00000069835	cis	black	74	87	140	212
ENSMUSG00000039577	cis	black	425	648	269	463
ENSMUSG00000031790	cis	black	464	106	230	50
ENSMUSG00000086477	cis	black	44	35	14	13
ENSMUSG00000017721	trans	red	1396	1591	924	1468
ENSMUSG00000024810	cis	black	974	1048	533	621
ENSMUSG00000024347	trans	red	1088	697	778	795
ENSMUSG00000047502	cis	black	102	138	224	446
ENSMUSG00000031997	trans	red	67	64	104	46
ENSMUSG00000052374	cis	black	225	219	432	369
ENSMUSG00000022884	trans	red	6931	2653	9089	2686
ENSMUSG00000031562	cis	black	65	98	118	187
ENSMUSG00000075028	trans	red	409	493	305	480
ENSMUSG00000029208	cis	black	387	804	807	1444
ENSMUSG00000027210	cis	black	1720	737	2347	912
ENSMUSG00000069806	trans	red	1670	1074	1347	1123
ENSMUSG00000036964	cis	black	49	60	123	163
ENSMUSG00000022833	cis	black	87	119	54	73
ENSMUSG00000040435	cis	black	334	400	191	272
ENSMUSG00000021268	imprinted	blue	80956	91030	77008	90540
ENSMUSG00000031924	cis-trans	green	1239	2149	1924	2888
ENSMUSG00000028950	trans	red	1088	153	62	128
ENSMUSG00000047507	cis-trans	green	2155	1108	1253	1352
ENSMUSG00000035868	cis	black	99	68	62	42
ENSMUSG00000032328	trans	red	4261	3473	5686	3606
ENSMUSG00000020781	cis	black	169	114	102	82
ENSMUSG00000087674	cis	black	18	5	44	48
ENSMUSG00000028476	cis	black	74	74	135	113
ENSMUSG00000029919	cis-trans	green	28	60	115	101
ENSMUSG00000023707	cis	black	524	679	378	532
ENSMUSG00000038930	cis	black	72	121	175	247
ENSMUSG00000042523	trans	red	1238	2041	1604	2128
ENSMUSG00000028927	trans	red	437	427	224	449
ENSMUSG00000025241	cis	black	784	1223	1114	1624
ENSMUSG00000029405	trans	red	1724	888	2227	884
ENSMUSG00000027347	trans	red	2826	5948	5827	6173
ENSMUSG00000024429	trans	red	2527	1405	1971	1323
ENSMUSG00000029245	trans	red	1121	896	1639	844
ENSMUSG00000052934	cis-trans	green	849	868	574	720
ENSMUSG00000021700	cis-trans	green	3262	7605	6024	9508
ENSMUSG00000030268	cis	black	1290	1452	977	1252
ENSMUSG00000097277	cis	black	168	318	115	263
ENSMUSG00000025875	cis	black	384	226	254	178
ENSMUSG00000047473	cis	black	267	309	177	254
ENSMUSG00000029343	cis	black	18	27	52	65
ENSMUSG00000056296	trans	red	1189	1376	1755	1594
ENSMUSG00000047810	cis	black	119	105	62	49
ENSMUSG00000037989	trans	red	1759	1542	1402	1446
ENSMUSG00000097911	cis-trans	green	59	21	99	77
ENSMUSG00000001482	cis	black	673	1194	425	905
ENSMUSG00000019810	cis	black	716	755	487	516
ENSMUSG00000043557	cis-trans	green	999	1243	487	741
ENSMUSG00000028601	cis	black	43	114	215	608
ENSMUSG00000043065	cis	black	170	73	226	101
ENSMUSG00000024085	trans	red	221	423	352	428
ENSMUSG00000026839	cis	black	98	183	244	502
ENSMUSG00000038248	trans	red	871	876	1155	897
ENSMUSG00000024231	cis	black	705	28	904	44
ENSMUSG00000068117	cis-trans	green	16	32	79	60
ENSMUSG00000030254	cis	black	47	62	99	138
ENSMUSG00000073418	cis-trans	green	415	379	240	308
ENSMUSG00000035781	trans	red	3142	2814	2469	2592
ENSMUSG00000059586	cis	black	191	286	265	382
ENSMUSG00000038122	cis	black	141	372	228	443
ENSMUSG00000029552	cis	black	36	86	18	31
ENSMUSG00000021660	cis-trans	green	519	238	803	812
ENSMUSG00000020580	trans	red	1546	980	2573	912
ENSMUSG00000029672	trans	red	559	989	770	1040
ENSMUSG00000027715	cis	black	20	28	43	47
ENSMUSG00000039851	cis	black	25	61	8	33
ENSMUSG00000078349	cis	black	38	110	20	57
ENSMUSG00000075514	cis	black	246	335	85	121
ENSMUSG00000027286	cis	black	248	270	326	335
ENSMUSG00000087497	cis	black	77	148	122	244
ENSMUSG00000011382	cis	black	57	72	115	170
ENSMUSG00000033880	cis	black	519	764	320	381
ENSMUSG00000050761	cis	black	49	38	88	68
ENSMUSG00000024982	cis	black	218	212	295	256
ENSMUSG00000042233	cis	black	105	158	163	291
ENSMUSG00000085007	cis	black	24	37	53	68
ENSMUSG00000022336	cis-trans	green	678	21	963	226
ENSMUSG00000034579	cis	black	32	20	66	58
ENSMUSG00000026579	trans	red	307	1072	76	706
ENSMUSG00000029752	trans	red	942	1330	1441	1466
ENSMUSG00000063253	trans	red	1818	1984	2325	1866
ENSMUSG00000025958	cis	black	474	353	705	444
ENSMUSG00000013858	trans	red	1636	1065	1265	1125
ENSMUSG00000006019	cis	black	316	377	157	235
ENSMUSG00000021519	cis	black	423	402	311	251
ENSMUSG00000036106	trans	red	116	93	60	90
ENSMUSG00000033458	cis	black	132	246	62	142
ENSMUSG00000079494	cis	black	52	58	16	29
ENSMUSG00000037720	trans	red	949	1408	1199	1462
ENSMUSG00000090266	trans	red	126	269	169	238
ENSMUSG00000048458	cis-trans	green	457	1277	943	1755
ENSMUSG00000019373	trans	red	561	374	712	373
ENSMUSG00000044912	trans	red	928	591	1157	588
ENSMUSG00000038059	cis	black	31	85	63	132
ENSMUSG00000058835	trans	red	1216	924	1558	847
ENSMUSG00000003623	cis	black	210	473	316	562
ENSMUSG00000037553	cis	black	712	835	522	685
ENSMUSG00000039741	trans	red	520	412	399	412
ENSMUSG00000025245	cis	black	397	713	641	1053
ENSMUSG00000078427	cis	black	43	109	67	182
ENSMUSG00000051146	trans	red	1314	401	696	433
ENSMUSG00000025473	cis	black	41	60	86	133
ENSMUSG00000026683	cis	black	89	162	37	101
ENSMUSG00000020620	cis	black	221	414	457	916
ENSMUSG00000023806	cis	black	14	17	31	69
ENSMUSG00000051504	cis	black	118	227	223	331
ENSMUSG00000037465	trans	red	234	286	394	271
ENSMUSG00000022186	cis-trans	green	2577	3820	3420	4503
ENSMUSG00000025176	cis	black	93	107	7	14
ENSMUSG00000027827	trans	red	1183	1459	1640	1366
ENSMUSG00000000120	trans	red	91	69	35	59
ENSMUSG00000034674	cis-trans	green	57	197	152	254
ENSMUSG00000063358	trans	red	6018	3891	8033	3971
ENSMUSG00000028871	cis-trans	green	136	69	21	43
ENSMUSG00000025784	cis	black	48	60	17	32
ENSMUSG00000044715	trans	red	393	835	552	856
ENSMUSG00000035278	cis-trans	green	360	65	267	151
ENSMUSG00000024012	trans	red	6444	6166	5093	6168
ENSMUSG00000020003	cis	black	198	217	302	450
ENSMUSG00000075600	cis	black	57	181	17	89
ENSMUSG00000039427	cis	black	156	265	300	472
ENSMUSG00000027104	cis	black	1110	768	1425	903
ENSMUSG00000001018	trans	red	690	943	540	942
ENSMUSG00000020205	cis	black	329	310	237	230
ENSMUSG00000049493	cis	black	160	202	121	146
ENSMUSG00000034488	cis-trans	green	1130	1853	1913	2498
ENSMUSG00000026095	cis	black	390	564	279	319
ENSMUSG00000027544	trans	red	365	462	229	430
ENSMUSG00000037805	cis-trans	green	503	2163	207	432
ENSMUSG00000010663	trans	red	3121	2746	2219	2489
ENSMUSG00000053644	cis	black	702	1411	1000	2190
ENSMUSG00000014846	trans	red	932	670	577	632
ENSMUSG00000062006	cis-trans	green	205	72	371	1406
ENSMUSG00000074165	cis	black	385	220	636	396
ENSMUSG00000021301	trans	red	488	692	703	696
ENSMUSG00000049555	trans	red	175	152	105	175
ENSMUSG00000020018	trans	red	74	39	33	44
ENSMUSG00000020527	cis	black	205	120	131	87
ENSMUSG00000032890	trans	red	1645	1301	1101	1529
ENSMUSG00000009905	cis	black	387	473	554	637
ENSMUSG00000074264	cis-trans	green	296	108	618	365
ENSMUSG00000045039	trans	red	3108	4239	2416	4160
ENSMUSG00000048988	trans	red	704	872	434	904
ENSMUSG00000027584	cis-trans	green	1057	1390	740	1223
ENSMUSG00000048232	trans	red	943	1025	559	962
ENSMUSG00000030281	cis	black	100	127	37	66
ENSMUSG00000020098	cis-trans	green	189	206	79	143
ENSMUSG00000029054	trans	red	274	428	529	578
ENSMUSG00000021877	trans	red	1132	1400	1406	1394
ENSMUSG00000038836	cis	black	206	208	115	107
ENSMUSG00000021022	trans	red	204	159	344	143
ENSMUSG00000043388	cis-trans	green	5912	6078	3672	4937
ENSMUSG00000049872	cis	black	28	12	71	31
ENSMUSG00000047155	cis-trans	green	191	455	265	377
ENSMUSG00000026176	trans	red	392	459	271	452
ENSMUSG00000054594	cis	black	5	7	49	68
ENSMUSG00000024033	cis-trans	green	946	825	107	168
ENSMUSG00000015850	cis-trans	green	209	146	63	76
ENSMUSG00000036898	cis	black	261	442	446	760
ENSMUSG00000092416	cis	black	472	365	184	106
ENSMUSG00000030443	cis	black	69	122	100	177
ENSMUSG00000094483	trans	red	4142	2894	5667	3027
ENSMUSG00000024869	cis	black	61	93	98	144
ENSMUSG00000093930	cis-trans	green	2629	2289	3400	1976
ENSMUSG00000047897	cis	black	31	44	16	24
ENSMUSG00000097251	cis	black	126	237	25	51
ENSMUSG00000015222	cis-trans	green	9262	5894	12443	7008
ENSMUSG00000036422	trans	red	1478	1240	874	1157
ENSMUSG00000001983	cis	black	93	105	63	76
ENSMUSG00000051048	cis	black	222	331	85	132
ENSMUSG00000022893	trans	red	132	142	74	131
ENSMUSG00000057666	cis-trans	green	196	192	841	1807
ENSMUSG00000040105	trans	red	509	282	760	287
ENSMUSG00000040125	trans	red	1296	3411	1711	3090
ENSMUSG00000026104	cis-trans	green	223	370	323	305
ENSMUSG00000020707	cis	black	86	136	51	106
ENSMUSG00000068329	cis	black	483	794	340	627
ENSMUSG00000035834	cis	black	50	103	89	159
ENSMUSG00000023236	cis	black	5516	6492	2525	2893
ENSMUSG00000053166	trans	red	818	583	460	571
ENSMUSG00000028426	trans	red	1912	1990	2409	2151
ENSMUSG00000026312	cis	black	201	171	327	233
ENSMUSG00000043496	cis-trans	green	938	1236	608	1037
ENSMUSG00000034189	cis	black	869	955	681	725
ENSMUSG00000025068	cis	black	508	895	353	701
ENSMUSG00000033589	cis	black	64	96	29	49
ENSMUSG00000035027	trans	red	1500	624	1067	599
ENSMUSG00000079057	cis	black	164	240	69	121
ENSMUSG00000028133	cis	black	352	544	128	225
ENSMUSG00000097796	cis	black	57	91	114	222
ENSMUSG00000036371	cis	black	1860	1189	2431	1400
ENSMUSG00000037017	cis	black	170	193	233	256
ENSMUSG00000061313	cis	black	1381	2264	970	1484
ENSMUSG00000021814	cis	black	675	1065	1210	1855
ENSMUSG00000060032	trans	red	458	443	311	486
ENSMUSG00000028312	trans	red	164	164	223	144
ENSMUSG00000035357	cis-trans	green	170	370	305	450
ENSMUSG00000027669	cis-trans	green	386	742	559	855
ENSMUSG00000026775	trans	red	1000	605	1310	593
ENSMUSG00000086968	cis-trans	green	121	68	1024	1021
ENSMUSG00000006717	cis-trans	green	416	907	688	1173
ENSMUSG00000029119	cis	black	598	556	310	334
ENSMUSG00000057863	cis	black	110	793	17	141
ENSMUSG00000041343	cis	black	266	281	178	166
ENSMUSG00000029684	trans	red	1288	975	1929	1041
ENSMUSG00000003746	trans	red	586	1624	1186	1513
ENSMUSG00000029464	cis	black	321	430	216	268
ENSMUSG00000037669	cis	black	261	290	422	471
ENSMUSG00000075555	cis	black	21	31	9	12
ENSMUSG00000036309	trans	red	3796	666	4757	598
ENSMUSG00000007655	cis	black	202	339	123	207
ENSMUSG00000038319	trans	red	578	163	370	160
ENSMUSG00000040268	trans	red	847	1293	1150	1357
ENSMUSG00000019437	trans	red	285	227	200	237
ENSMUSG00000028542	trans	red	383	136	275	154
ENSMUSG00000038178	cis	black	822	766	644	641
ENSMUSG00000044042	cis	black	161	77	114	41
ENSMUSG00000039178	cis	black	223	182	424	308
ENSMUSG00000085316	cis	black	78	117	39	46
ENSMUSG00000017344	cis	black	284	236	636	492
ENSMUSG00000024712	cis	black	841	919	603	632
ENSMUSG00000009207	trans	red	285	234	580	276
ENSMUSG00000031703	trans	red	2610	3607	3345	3587
ENSMUSG00000029862	cis	black	115	113	52	81
ENSMUSG00000087138	cis	black	34	49	7	14
ENSMUSG00000000275	cis	black	45	61	90	93
ENSMUSG00000026511	cis-trans	green	289	763	490	982
ENSMUSG00000027932	trans	red	103	53	58	60
ENSMUSG00000052525	cis	black	43	29	16	13
ENSMUSG00000090164	cis	black	31	78	12	18
ENSMUSG00000012126	cis	black	667	367	325	208
ENSMUSG00000073705	cis	black	280	442	24	44
ENSMUSG00000074863	cis-trans	green	90	193	27	13
ENSMUSG00000044628	trans	red	1880	591	1405	542
ENSMUSG00000027166	cis	black	155	186	71	79
ENSMUSG00000029162	cis	black	188	213	106	142
ENSMUSG00000021810	cis	black	287	403	451	582
ENSMUSG00000044447	cis	black	63	74	99	108
ENSMUSG00000024258	cis	black	161	232	214	404
ENSMUSG00000022763	cis-trans	green	1313	1505	925	1305
ENSMUSG00000038187	trans	red	719	787	984	752
ENSMUSG00000022051	cis-trans	green	836	1011	1139	880
ENSMUSG00000025795	cis	black	110	194	186	281
ENSMUSG00000053870	cis-trans	green	136	388	295	601
ENSMUSG00000024423	imprinted	blue	4146	2290	4309	2428
ENSMUSG00000025280	cis	black	589	739	383	484
ENSMUSG00000029209	cis	black	135	97	190	147
ENSMUSG00000028041	cis-trans	green	1308	1049	1725	1821
ENSMUSG00000019505	trans	red	4834	535	8089	513
ENSMUSG00000023087	trans	red	2046	1035	2949	1005
ENSMUSG00000033594	cis	black	922	605	646	411
ENSMUSG00000009585	cis-trans	green	41	67	75	47
ENSMUSG00000056201	cis-trans	green	4589	3120	7436	4124
ENSMUSG00000048826	cis	black	313	357	455	465
ENSMUSG00000081225	cis	black	92	84	25	18
ENSMUSG00000030979	cis	black	105	213	368	722
ENSMUSG00000002346	cis	black	556	489	429	409
ENSMUSG00000014418	cis	black	190	408	290	530
ENSMUSG00000062542	trans	red	278	237	167	229
ENSMUSG00000022962	cis	black	382	485	295	404
ENSMUSG00000021693	trans	red	883	722	1260	823
ENSMUSG00000021379	cis-trans	green	589	300	787	560
ENSMUSG00000047656	cis	black	251	174	117	106
ENSMUSG00000051678	cis	black	41	127	13	46
ENSMUSG00000090258	cis	black	28	46	142	197
ENSMUSG00000021262	cis	black	1476	1097	1106	940
ENSMUSG00000047414	trans	red	489	754	669	718
ENSMUSG00000006154	cis	black	29	21	124	111
ENSMUSG00000026365	cis	black	59	99	128	181
ENSMUSG00000054976	trans	red	295	83	553	87
ENSMUSG00000031740	cis	black	140	147	39	44
ENSMUSG00000041488	cis	black	414	535	558	686
ENSMUSG00000021650	cis	black	291	282	420	348
ENSMUSG00000023913	cis	black	586	676	1554	1844
ENSMUSG00000023571	cis	black	301	238	167	153
ENSMUSG00000030557	trans	red	1510	472	2010	411
ENSMUSG00000024851	trans	red	3920	2663	2887	2532
ENSMUSG00000028952	trans	red	372	193	158	223
ENSMUSG00000028167	cis	black	68	129	17	62
ENSMUSG00000057719	trans	red	60	159	145	200
ENSMUSG00000005043	cis	black	115	177	64	127
ENSMUSG00000037946	cis	black	169	261	109	209
ENSMUSG00000006930	trans	red	11280	12119	7299	12116
ENSMUSG00000030306	trans	red	606	436	904	495
ENSMUSG00000020741	trans	red	1405	764	1071	716
ENSMUSG00000087484	cis	black	8	13	26	43
ENSMUSG00000008859	trans	red	645	277	830	261
ENSMUSG00000021957	cis	black	2380	1817	1923	1587
ENSMUSG00000034863	trans	red	894	135	653	145
ENSMUSG00000005469	trans	red	2879	161	2329	208
ENSMUSG00000059187	trans	red	444	605	603	627
ENSMUSG00000026421	trans	red	2828	3686	1466	3007
ENSMUSG00000035403	cis	black	137	153	74	89
ENSMUSG00000030035	cis	black	479	407	341	327
ENSMUSG00000041477	cis	black	483	634	344	465
ENSMUSG00000051615	trans	red	1190	1563	1489	1702
ENSMUSG00000036160	cis	black	306	377	203	296
ENSMUSG00000029403	trans	red	500	722	659	757
ENSMUSG00000043903	cis	black	54	105	28	54
ENSMUSG00000026556	trans	red	273	250	183	250
ENSMUSG00000005656	cis	black	357	190	463	233
ENSMUSG00000039163	cis	black	99	232	143	293
ENSMUSG00000027456	cis	black	67	69	27	23
ENSMUSG00000034501	cis	black	693	1052	506	766
ENSMUSG00000084890	cis	black	36	100	748	1723
ENSMUSG00000028337	cis	black	116	173	309	446
ENSMUSG00000030075	trans	red	279	560	469	666
ENSMUSG00000030351	cis	black	21	18	4	4
ENSMUSG00000056492	trans	red	157	226	264	265
ENSMUSG00000031601	trans	red	1086	1132	1445	1181
ENSMUSG00000021895	trans	red	586	1012	774	1111
ENSMUSG00000020644	trans	red	650	485	938	463
ENSMUSG00000001761	trans	red	242	123	147	127
ENSMUSG00000051557	cis	black	409	299	205	170
ENSMUSG00000032528	trans	red	273	486	366	485
ENSMUSG00000032097	cis	black	1507	1252	2021	1616
ENSMUSG00000078546	cis	black	29	24	63	49
ENSMUSG00000040943	cis	black	450	443	728	605
ENSMUSG00000053550	cis-trans	green	4030	6634	3031	5947
ENSMUSG00000040040	cis	black	177	209	319	321
ENSMUSG00000021018	cis	black	145	242	210	398
ENSMUSG00000015961	trans	red	952	1108	1208	1181
ENSMUSG00000069670	cis	black	31	20	6	8
ENSMUSG00000024665	trans	red	1191	675	722	669
ENSMUSG00000067242	trans	red	1946	2158	2506	2339
ENSMUSG00000053004	trans	red	222	280	141	275
ENSMUSG00000038412	cis	black	845	2054	570	1230
ENSMUSG00000083907	cis	black	19	47	6	26
ENSMUSG00000018848	cis-trans	green	420	428	647	504
ENSMUSG00000060427	cis	black	133	170	183	230
ENSMUSG00000003344	trans	red	1200	721	903	726
ENSMUSG00000039253	cis	black	270	102	375	185
ENSMUSG00000013275	trans	red	831	1441	552	1376
ENSMUSG00000027778	trans	red	269	387	358	364
ENSMUSG00000032532	cis-trans	green	1478	3013	2341	4085
ENSMUSG00000097381	cis	black	6	9	19	29
ENSMUSG00000006567	cis	black	73	99	32	62
ENSMUSG00000070923	cis	black	851	427	1339	584
ENSMUSG00000042747	cis	black	392	344	263	269
ENSMUSG00000004462	cis	black	97	204	158	329
ENSMUSG00000070493	cis-trans	green	1896	1870	1318	916
ENSMUSG00000031983	trans	red	2204	2802	1041	2746
ENSMUSG00000004902	trans	red	822	1092	478	1067
ENSMUSG00000032667	cis	black	22	28	512	650
ENSMUSG00000022696	cis	black	376	826	781	1447
ENSMUSG00000029335	cis-trans	green	45	93	162	157
ENSMUSG00000045404	cis	black	175	290	89	177
ENSMUSG00000029499	cis	black	100	108	42	54
ENSMUSG00000020864	trans	red	1580	1145	1185	1031
ENSMUSG00000085566	cis	black	13	20	108	236
ENSMUSG00000052407	cis	black	15	9	67	58
ENSMUSG00000085882	cis	black	12	29	55	160
ENSMUSG00000054051	cis	black	316	305	505	412
ENSMUSG00000078958	cis	black	130	251	78	138
ENSMUSG00000042826	cis	black	471	314	658	415
ENSMUSG00000003974	trans	red	252	258	471	290
ENSMUSG00000028832	cis-trans	green	318	17	877	925
ENSMUSG00000024777	cis	black	2191	1789	1626	1356
ENSMUSG00000002319	cis	black	1590	924	1240	804
ENSMUSG00000025420	cis	black	45	37	105	88
ENSMUSG00000078486	cis	black	46	95	72	133
ENSMUSG00000053819	cis-trans	green	2313	1596	3251	2005
ENSMUSG00000025758	cis	black	36	23	68	54
ENSMUSG00000028495	cis-trans	green	278	1519	28	58
ENSMUSG00000020733	trans	red	772	582	535	605
ENSMUSG00000047735	trans	red	26	20	51	11
ENSMUSG00000033684	cis-trans	green	600	688	339	537
ENSMUSG00000029714	cis-trans	green	1634	1582	1085	1260
ENSMUSG00000057948	cis	black	89	37	54	18
ENSMUSG00000037104	trans	red	1151	1575	1477	1593
ENSMUSG00000044018	cis	black	369	538	512	703
ENSMUSG00000082209	cis	black	124	780	9	63
ENSMUSG00000097317	cis	black	22	43	7	7
ENSMUSG00000031503	cis	black	2298	2485	1417	1576
ENSMUSG00000017679	cis-trans	green	616	1585	868	1803
ENSMUSG00000023764	cis-trans	green	5111	938	555	535
ENSMUSG00000037994	cis	black	39	54	63	76
ENSMUSG00000001175	trans	red	18369	26944	23684	26434
ENSMUSG00000019874	cis	black	805	222	428	147
ENSMUSG00000028128	cis	black	629	621	424	471
ENSMUSG00000042604	trans	red	220	233	368	254
ENSMUSG00000055013	trans	red	1613	1584	1272	1645
ENSMUSG00000033307	cis	black	765	781	378	403
ENSMUSG00000024172	trans	red	280	588	467	616
ENSMUSG00000006699	trans	red	3294	2280	4117	2489
ENSMUSG00000028051	trans	red	316	364	239	383
ENSMUSG00000038552	cis	black	1436	1452	1115	1144
ENSMUSG00000034175	trans	red	347	395	238	384
ENSMUSG00000097610	cis	black	6	11	28	51
ENSMUSG00000063316	cis-trans	green	187	663	51	69
ENSMUSG00000039563	cis	black	7	15	31	26
ENSMUSG00000085457	cis	black	18	53	37	94
ENSMUSG00000026188	cis	black	179	338	279	411
ENSMUSG00000072647	cis	black	119	82	80	50
ENSMUSG00000030016	cis-trans	green	991	60	1388	35
ENSMUSG00000050875	trans	red	1061	1334	802	1295
ENSMUSG00000040560	trans	red	1717	2981	2184	3269
ENSMUSG00000064293	cis-trans	green	414	591	619	460
ENSMUSG00000045594	trans	red	405	456	265	410
ENSMUSG00000084950	cis	black	73	127	124	176
ENSMUSG00000030704	trans	red	3998	5261	6290	5751
ENSMUSG00000054843	trans	red	827	1052	1209	1061
ENSMUSG00000022994	trans	red	1178	1221	842	1195
ENSMUSG00000053347	trans	red	240	284	354	281
ENSMUSG00000022574	cis	black	156	82	77	58
ENSMUSG00000071659	trans	red	2406	2599	3134	2813
ENSMUSG00000036256	cis	black	221	505	152	257
ENSMUSG00000031816	cis	black	249	377	431	754
ENSMUSG00000044350	cis	black	39	58	67	87
ENSMUSG00000055137	cis	black	11	7	25	20
ENSMUSG00000025348	cis	black	206	208	105	140
ENSMUSG00000078307	trans	red	1391	1371	1877	1184
ENSMUSG00000014782	cis	black	37	47	88	132
ENSMUSG00000081534	trans	red	1950	1159	1377	1039
ENSMUSG00000045414	trans	red	435	733	607	672
ENSMUSG00000021036	cis	black	338	328	482	387
ENSMUSG00000073374	cis	black	17	55	46	105
ENSMUSG00000044792	cis-trans	green	532	910	754	1034
ENSMUSG00000003559	cis	black	490	634	114	176
ENSMUSG00000045733	trans	red	1789	3601	2395	3310
ENSMUSG00000036887	cis-trans	green	344	380	686	494
ENSMUSG00000015846	trans	red	503	582	351	574
ENSMUSG00000073940	cis-trans	green	64	396	24	49
ENSMUSG00000071054	trans	red	1937	1570	1558	1454
ENSMUSG00000022306	trans	red	239	149	353	129
ENSMUSG00000060216	cis	black	934	344	666	281
ENSMUSG00000002266	imprinted	blue	101	136	54	110
ENSMUSG00000021996	cis	black	387	815	591	1072
ENSMUSG00000037349	cis	black	126	77	61	38
ENSMUSG00000059363	cis	black	91	156	48	118
ENSMUSG00000046093	cis	black	11307	18175	14689	22745
ENSMUSG00000038070	cis	black	98	202	236	344
ENSMUSG00000038777	trans	red	330	177	179	154
ENSMUSG00000051041	cis	black	144	115	73	71
ENSMUSG00000027273	cis	black	19027	16909	25708	23094
ENSMUSG00000021364	cis	black	278	422	201	282
ENSMUSG00000045624	cis	black	206	244	351	304
ENSMUSG00000022636	trans	red	2216	2713	3196	2982
ENSMUSG00000086171	cis	black	10	10	41	54
ENSMUSG00000021113	cis	black	142	149	359	290
ENSMUSG00000026042	cis	black	392	370	244	263
ENSMUSG00000039714	cis	black	4	5	78	56
ENSMUSG00000019122	cis-trans	green	75	243	23	27
ENSMUSG00000028836	cis	black	33	76	64	116
ENSMUSG00000074093	cis	black	392	445	556	619
ENSMUSG00000020538	trans	red	1295	683	688	607
ENSMUSG00000032705	cis	black	674	479	1416	830
ENSMUSG00000018196	trans	red	741	1257	991	1409
ENSMUSG00000050357	trans	red	939	221	688	216
ENSMUSG00000020120	trans	red	111	325	187	326
ENSMUSG00000039087	cis-trans	green	4118	3709	2084	2091
ENSMUSG00000039234	cis	black	128	188	240	381
ENSMUSG00000010086	trans	red	5272	7296	7032	6631
ENSMUSG00000070044	cis	black	425	683	298	562
ENSMUSG00000038351	cis-trans	green	1597	1223	1244	1456
ENSMUSG00000052675	cis	black	95	150	160	230
ENSMUSG00000050211	cis	black	613	611	106	101
ENSMUSG00000026837	cis	black	92	42	252	177
ENSMUSG00000036634	trans	red	1952	1918	1342	1616
ENSMUSG00000028184	cis	black	776	625	1076	938
ENSMUSG00000085058	cis	black	4	10	22	25
ENSMUSG00000035521	cis	black	682	569	951	805
ENSMUSG00000031591	trans	red	481	632	678	700
ENSMUSG00000047371	cis	black	191	97	112	71
ENSMUSG00000024065	cis	black	1127	1692	1416	1997
ENSMUSG00000026585	trans	red	3124	4054	4285	3939
ENSMUSG00000039670	cis	black	118	178	67	93
ENSMUSG00000078816	trans	red	5038	7310	7937	8438
ENSMUSG00000058587	cis	black	223	195	312	261
ENSMUSG00000020573	cis	black	65	57	36	27
ENSMUSG00000057561	trans	red	546	1088	711	1154
ENSMUSG00000029675	trans	red	161	69	54	61
ENSMUSG00000030432	cis-trans	green	246	558	88	79
ENSMUSG00000055884	cis	black	268	343	154	170
ENSMUSG00000038302	cis	black	106	156	191	267
ENSMUSG00000013236	cis-trans	green	7330	7464	5946	6616
ENSMUSG00000045689	cis	black	47	111	19	53
ENSMUSG00000055523	cis	black	4	6	64	85
ENSMUSG00000019467	cis	black	2516	2482	1936	1967
ENSMUSG00000004151	trans	red	595	1188	1265	1157
ENSMUSG00000037826	trans	red	532	663	692	552
ENSMUSG00000047714	trans	red	1556	724	2188	729
ENSMUSG00000038128	trans	red	2162	3622	3063	3263
ENSMUSG00000020674	cis	black	1074	1759	1757	2742
ENSMUSG00000094626	trans	red	601	1034	829	1160
ENSMUSG00000085042	cis	black	7	6	21	45
ENSMUSG00000030124	cis	black	12	18	110	67
ENSMUSG00000033417	trans	red	722	1306	1034	1292
ENSMUSG00000016833	trans	red	158	236	235	240
ENSMUSG00000048371	cis	black	53	115	30	79
ENSMUSG00000030882	cis	black	340	162	189	87
ENSMUSG00000060301	cis	black	209	311	484	606
ENSMUSG00000002265	imprinted	blue	6012	5937	5601	6064
ENSMUSG00000037984	trans	red	439	305	873	300
ENSMUSG00000033960	trans	red	562	981	1049	1098
ENSMUSG00000038910	trans	red	512	714	692	719
ENSMUSG00000028759	cis	black	2424	2037	3224	2634
ENSMUSG00000071456	cis	black	13	22	34	62
ENSMUSG00000027285	cis	black	213	498	291	643
ENSMUSG00000074884	cis-trans	green	686	949	232	181
ENSMUSG00000044081	cis	black	17	25	31	68
ENSMUSG00000041598	trans	red	355	541	234	478
ENSMUSG00000033703	cis	black	369	262	246	195
ENSMUSG00000045348	trans	red	1370	898	1029	849
ENSMUSG00000047446	trans	red	461	815	720	861
ENSMUSG00000026858	cis	black	1438	1519	1028	1140
ENSMUSG00000022537	cis	black	270	623	584	1170
ENSMUSG00000026887	cis	black	115	131	184	242
ENSMUSG00000034006	cis	black	278	383	177	307
ENSMUSG00000005447	cis	black	272	275	156	183
ENSMUSG00000027834	cis-trans	green	2225	4848	2876	4007
ENSMUSG00000061119	cis	black	53	60	97	91
ENSMUSG00000072582	cis	black	230	255	351	360
ENSMUSG00000043572	cis	black	59	112	112	232
ENSMUSG00000090069	cis	black	150	233	89	191
ENSMUSG00000031617	cis	black	636	894	833	1057
ENSMUSG00000021115	cis	black	127	143	222	231
ENSMUSG00000032507	cis	black	597	853	799	1020
ENSMUSG00000024521	cis	black	76	193	15	20
ENSMUSG00000020334	cis	black	87	42	135	80
ENSMUSG00000097059	cis	black	153	237	85	174
ENSMUSG00000036281	trans	red	1141	374	890	365
ENSMUSG00000040220	cis	black	349	119	240	89
ENSMUSG00000042686	trans	red	153	173	263	204
ENSMUSG00000021009	cis	black	152	188	97	146
ENSMUSG00000021185	cis	black	185	157	84	102
ENSMUSG00000063659	trans	red	2166	179	3995	216
ENSMUSG00000036923	cis	black	25	18	56	31
ENSMUSG00000071369	cis	black	487	299	707	393
ENSMUSG00000057497	cis	black	229	431	338	507
ENSMUSG00000087651	cis	black	144	210	218	333
ENSMUSG00000001473	cis	black	22	12	55	33
ENSMUSG00000050410	cis	black	113	189	41	49
ENSMUSG00000026458	trans	red	1439	1528	1025	1675
ENSMUSG00000097242	cis	black	3	8	14	26
ENSMUSG00000022211	trans	red	1507	886	1179	919
ENSMUSG00000028790	trans	red	1561	614	2022	667
ENSMUSG00000095253	cis	black	367	361	268	239
ENSMUSG00000024601	cis-trans	green	366	592	211	466
ENSMUSG00000028524	trans	red	1494	2266	1934	2030
ENSMUSG00000056666	cis-trans	green	1391	780	146	134
ENSMUSG00000028962	trans	red	569	133	302	123
ENSMUSG00000055436	trans	red	2306	932	2970	1031
ENSMUSG00000029250	trans	red	649	1010	838	1093
ENSMUSG00000021779	trans	red	534	1016	697	858
ENSMUSG00000044288	trans	red	2220	1073	3214	1136
ENSMUSG00000096221	cis	black	67	140	38	72
ENSMUSG00000022674	cis	black	727	764	1075	947
ENSMUSG00000071172	cis	black	1015	1175	1334	1457
ENSMUSG00000027238	cis	black	458	627	327	494
ENSMUSG00000020261	cis-trans	green	488	1295	723	1551
ENSMUSG00000022376	cis-trans	green	355	364	218	306
ENSMUSG00000052914	cis	black	473	586	282	396
ENSMUSG00000054256	trans	red	499	390	314	363
ENSMUSG00000058897	cis-trans	green	1744	2850	1213	2271
ENSMUSG00000058736	cis	black	4	17	76	187
ENSMUSG00000020068	cis	black	43	85	23	54
ENSMUSG00000026603	cis	black	1128	1108	892	959
ENSMUSG00000019577	cis	black	161	231	85	160
ENSMUSG00000040078	cis	black	56	25	5	6
ENSMUSG00000024480	trans	red	369	324	491	303
ENSMUSG00000030342	cis	black	716	217	515	156
ENSMUSG00000023795	cis	black	124	75	74	53
ENSMUSG00000028484	trans	red	2422	3301	2971	3054
ENSMUSG00000017491	trans	red	195	109	339	95
ENSMUSG00000029648	trans	red	321	515	490	574
ENSMUSG00000054000	cis	black	137	321	53	144
ENSMUSG00000010505	cis	black	283	164	202	128
ENSMUSG00000026223	cis-trans	green	13615	13221	10711	11546
ENSMUSG00000038072	cis	black	610	956	430	726
ENSMUSG00000032518	cis-trans	green	988	4961	178	4148
ENSMUSG00000039217	cis	black	98	80	195	171
ENSMUSG00000001150	cis	black	601	623	865	899
ENSMUSG00000028086	trans	red	1408	1277	2359	1333
ENSMUSG00000066324	cis	black	1187	1873	1539	2200
ENSMUSG00000039621	cis	black	1370	1926	1055	1645
ENSMUSG00000063273	trans	red	606	320	841	298
ENSMUSG00000040146	cis	black	15	26	35	51
ENSMUSG00000023046	cis	black	71	151	223	405
ENSMUSG00000019188	trans	red	1150	1176	888	1073
ENSMUSG00000033209	trans	red	257	251	188	294
ENSMUSG00000050549	cis	black	14	37	47	71
ENSMUSG00000040565	cis-trans	green	296	344	506	439
ENSMUSG00000037458	trans	red	1306	620	1795	701
ENSMUSG00000022948	cis	black	86	114	185	261
ENSMUSG00000052558	cis	black	32	27	10	9
ENSMUSG00000021913	cis-trans	green	1358	1602	998	1405
ENSMUSG00000029775	imprinted	blue	1694	1542	1561	1503
ENSMUSG00000024319	cis-trans	green	1300	523	1010	642
ENSMUSG00000043487	cis	black	65	125	105	245
ENSMUSG00000031723	cis	black	125	194	221	317
ENSMUSG00000045967	trans	red	1099	1007	1575	1068
ENSMUSG00000039263	trans	red	232	138	144	156
ENSMUSG00000005980	cis	black	37	23	88	61
ENSMUSG00000062480	cis	black	5	10	35	39
ENSMUSG00000058966	cis-trans	green	1004	987	708	854
ENSMUSG00000074749	cis	black	279	212	171	142
ENSMUSG00000048216	cis	black	401	268	557	347
ENSMUSG00000022382	trans	red	486	120	345	139
ENSMUSG00000070357	trans	red	74	49	44	65
ENSMUSG00000032423	trans	red	807	493	1053	434
ENSMUSG00000023918	cis	black	7	13	32	48
ENSMUSG00000062691	cis	black	112	202	197	335
ENSMUSG00000023960	cis	black	2509	4708	3428	5945
ENSMUSG00000020658	cis	black	2456	4780	1973	4191
ENSMUSG00000056004	cis	black	417	394	630	478
ENSMUSG00000073838	cis	black	227	886	75	401
ENSMUSG00000020363	cis	black	53	49	95	79
ENSMUSG00000020019	cis	black	117	184	48	94
ENSMUSG00000050989	trans	red	463	481	342	461
ENSMUSG00000038658	cis	black	415	400	634	536
ENSMUSG00000059742	trans	red	312	554	607	573
ENSMUSG00000030077	cis-trans	green	1735	4058	2858	5125
ENSMUSG00000036570	cis-trans	green	616	963	248	685
ENSMUSG00000001802	cis-trans	green	1350	1179	850	1029
ENSMUSG00000092509	trans	red	76	123	28	99
ENSMUSG00000055775	cis	black	45	83	22	18
ENSMUSG00000033767	cis	black	400	296	248	207
ENSMUSG00000046605	cis	black	187	221	121	126
ENSMUSG00000033676	trans	red	3246	5296	4101	5346
ENSMUSG00000028410	cis-trans	green	1472	1906	1988	2168
ENSMUSG00000051705	cis	black	73	78	109	112
ENSMUSG00000031878	cis-trans	green	434	541	714	684
ENSMUSG00000028161	trans	red	9504	10964	16499	11575
ENSMUSG00000045932	cis	black	34	35	103	79
ENSMUSG00000071103	cis	black	79	90	114	144
ENSMUSG00000092035	imprinted	blue	1236	1077	1101	1128
ENSMUSG00000040957	trans	red	298	284	227	344
ENSMUSG00000020895	trans	red	185	181	98	156
ENSMUSG00000000078	cis	black	304	46	489	68
ENSMUSG00000021807	cis-trans	green	290	793	489	1048
ENSMUSG00000022817	trans	red	728	654	510	654
ENSMUSG00000029366	trans	red	159	392	269	462
ENSMUSG00000026915	trans	red	1868	1107	2488	1157
ENSMUSG00000034066	cis	black	145	95	92	52
ENSMUSG00000017417	cis	black	316	457	231	340
ENSMUSG00000050711	trans	red	4739	2069	3533	2225
ENSMUSG00000078202	trans	red	411	202	252	209
ENSMUSG00000025613	cis	black	2064	320	2693	436
ENSMUSG00000020904	cis	black	65	117	28	72
ENSMUSG00000024008	trans	red	1539	1162	1301	1224
ENSMUSG00000040466	cis	black	180	250	86	153
ENSMUSG00000005892	trans	red	275	413	71	353
ENSMUSG00000018500	cis	black	133	209	41	106
ENSMUSG00000043079	trans	red	1421	1546	1838	1587
ENSMUSG00000043872	cis	black	76	110	175	270
ENSMUSG00000049871	cis	black	196	186	31	24
ENSMUSG00000042042	cis	black	151	105	225	142
ENSMUSG00000048794	cis	black	113	51	71	32
ENSMUSG00000035239	cis	black	52	85	28	52
ENSMUSG00000002055	cis	black	117	76	158	141
ENSMUSG00000029154	cis	black	5	7	18	18
ENSMUSG00000003436	cis	black	58	26	26	13
ENSMUSG00000031780	cis	black	50	71	7	7
ENSMUSG00000007656	trans	red	1978	4696	3662	3879
ENSMUSG00000067787	imprinted	blue	2077	561	1661	507
ENSMUSG00000038546	cis-trans	green	706	451	1085	532
ENSMUSG00000018507	cis	black	170	250	257	371
ENSMUSG00000006218	cis-trans	green	53	16	28	39
ENSMUSG00000058624	trans	red	3408	7840	4775	8557
ENSMUSG00000030421	trans	red	519	566	723	573
ENSMUSG00000072494	cis	black	22	11	54	49
ENSMUSG00000032867	trans	red	470	387	355	406
ENSMUSG00000058400	trans	red	80	49	33	63
ENSMUSG00000021796	cis	black	438	372	605	446
ENSMUSG00000039145	cis-trans	green	1626	3412	2186	4037
ENSMUSG00000050737	cis	black	45	96	25	63
ENSMUSG00000028807	cis	black	27	22	52	48
ENSMUSG00000041144	cis-trans	green	27	66	89	90
ENSMUSG00000053153	cis	black	78	223	24	99
ENSMUSG00000078578	cis-trans	green	1599	359	2044	578
ENSMUSG00000031760	trans	red	4064	2890	2431	2422
ENSMUSG00000006715	cis	black	8	11	40	58
ENSMUSG00000033805	trans	red	320	198	489	176
ENSMUSG00000073866	cis	black	17	19	4	5
ENSMUSG00000047215	cis	black	751	1706	77	182
ENSMUSG00000016356	cis	black	51	28	78	48
ENSMUSG00000035992	trans	red	557	227	754	190
ENSMUSG00000078779	cis	black	3	32	12	51
ENSMUSG00000066151	cis	black	558	602	441	469
ENSMUSG00000030584	trans	red	1015	549	754	557
ENSMUSG00000036273	cis-trans	green	285	561	626	748
ENSMUSG00000035112	cis	black	364	132	86	34
ENSMUSG00000024891	cis	black	268	339	185	265
ENSMUSG00000005583	trans	red	1997	1578	4015	1522
ENSMUSG00000029033	cis	black	2555	3156	1858	2068
ENSMUSG00000001729	trans	red	2051	2147	1521	2075
ENSMUSG00000066129	trans	red	2046	1998	1480	2038
ENSMUSG00000029592	cis	black	635	640	492	496
ENSMUSG00000032590	trans	red	352	167	242	168
ENSMUSG00000030868	cis	black	754	1655	1073	2048
ENSMUSG00000054702	trans	red	41	35	231	25
ENSMUSG00000030614	cis	black	193	487	285	660
ENSMUSG00000026782	trans	red	2432	1044	3230	1038
ENSMUSG00000026826	cis-trans	green	163	80	471	120
ENSMUSG00000036565	trans	red	3285	2052	2302	1966
ENSMUSG00000016494	trans	red	117	80	234	92
ENSMUSG00000073700	cis	black	367	460	210	316
ENSMUSG00000019763	cis	black	212	348	468	681
ENSMUSG00000034854	cis	black	396	585	253	474
ENSMUSG00000028600	cis	black	192	165	62	50
ENSMUSG00000036030	cis	black	32	24	82	49
ENSMUSG00000074781	trans	red	1813	1865	2362	1850
ENSMUSG00000022018	cis	black	301	150	140	93
ENSMUSG00000015090	cis-trans	green	992	792	1409	1538
ENSMUSG00000031851	cis	black	130	188	231	357
ENSMUSG00000037362	trans	red	1144	1857	2744	2241
ENSMUSG00000002808	cis	black	960	1762	1252	2184
ENSMUSG00000039763	cis	black	73	130	134	201
ENSMUSG00000049907	cis-trans	green	369	376	724	465
ENSMUSG00000043439	trans	red	233	364	406	449
ENSMUSG00000076441	cis	black	141	112	109	62
ENSMUSG00000021027	trans	red	1315	998	1730	921
ENSMUSG00000068284	cis	black	453	691	700	972
ENSMUSG00000064254	cis	black	221	181	114	134
ENSMUSG00000025417	cis-trans	green	916	958	1296	1139
ENSMUSG00000037461	cis	black	230	273	573	667
ENSMUSG00000067279	cis	black	532	1048	377	820
ENSMUSG00000041729	cis-trans	green	2646	2698	2087	2368
ENSMUSG00000054836	cis	black	198	367	146	266
ENSMUSG00000015451	cis	black	212	295	41	67
ENSMUSG00000032018	cis	black	257	432	434	652
ENSMUSG00000021832	trans	red	713	506	1012	536
ENSMUSG00000020014	cis	black	492	302	165	105
ENSMUSG00000078440	trans	red	1063	680	750	620
ENSMUSG00000020331	trans	red	1366	420	971	412
ENSMUSG00000016194	cis	black	266	249	102	137
ENSMUSG00000054181	cis	black	24	43	5	11
ENSMUSG00000028519	cis	black	1011	1840	675	1396
ENSMUSG00000029478	trans	red	2112	1583	1613	1490
ENSMUSG00000041329	trans	red	7157	3737	4678	4123
ENSMUSG00000012076	cis	black	580	877	801	1109
ENSMUSG00000030774	trans	red	3188	4191	4108	4522
ENSMUSG00000037754	cis-trans	green	1540	2516	1094	1290
ENSMUSG00000030204	cis	black	516	592	699	894
ENSMUSG00000097358	cis	black	53	112	19	52
ENSMUSG00000030917	cis	black	105	166	208	375
ENSMUSG00000017677	cis	black	1548	1120	2009	1648
ENSMUSG00000022842	trans	red	1033	575	615	568
ENSMUSG00000090935	trans	red	260	316	373	311
ENSMUSG00000054196	cis	black	12	12	83	119
ENSMUSG00000034278	cis	black	157	286	101	229
ENSMUSG00000027560	cis	black	174	178	348	331
ENSMUSG00000025132	imprinted	blue	3704	109	3556	100
ENSMUSG00000024286	trans	red	1045	536	1322	543
ENSMUSG00000039706	cis-trans	green	838	692	1260	593
ENSMUSG00000007458	cis-trans	green	658	776	976	925
ENSMUSG00000021508	trans	red	1131	1566	766	1429
ENSMUSG00000056131	cis	black	215	188	142	111
ENSMUSG00000002475	cis	black	968	207	614	150
ENSMUSG00000001833	trans	red	3150	1462	5055	1602
ENSMUSG00000025722	cis	black	324	511	445	782
ENSMUSG00000029455	trans	red	1047	1396	796	1535
ENSMUSG00000013787	trans	red	3608	1363	2998	1409
ENSMUSG00000030588	cis	black	329	303	223	233
ENSMUSG00000078552	cis	black	34	69	62	97
ENSMUSG00000047067	cis-trans	green	121	234	199	585
ENSMUSG00000037872	cis	black	378	576	527	911
ENSMUSG00000015879	cis	black	328	575	200	282
ENSMUSG00000074212	cis-trans	green	904	1889	1305	2289
ENSMUSG00000028015	trans	red	274	774	402	846
ENSMUSG00000035266	cis	black	109	168	184	302
ENSMUSG00000085642	cis	black	24	29	52	136
ENSMUSG00000038112	trans	red	787	927	471	1114
ENSMUSG00000074637	trans	red	806	480	604	468
ENSMUSG00000017897	cis	black	87	67	18	31
ENSMUSG00000028289	trans	red	503	587	888	589
ENSMUSG00000035941	cis	black	839	985	340	391
ENSMUSG00000030898	cis-trans	green	328	700	534	881
ENSMUSG00000036834	cis-trans	green	104	63	67	90
ENSMUSG00000051736	cis-trans	green	97	59	205	290
ENSMUSG00000069727	cis	black	86	197	48	114
ENSMUSG00000026034	trans	red	1646	885	2116	893
ENSMUSG00000025047	cis	black	479	581	346	489
ENSMUSG00000034681	cis	black	319	914	464	1303
ENSMUSG00000043067	trans	red	1103	2197	1696	2276
ENSMUSG00000019842	cis	black	29	33	53	65
ENSMUSG00000043419	cis	black	2085	1993	1520	1619
ENSMUSG00000057649	cis	black	655	691	1002	937
ENSMUSG00000062190	trans	red	674	1256	987	1313
ENSMUSG00000021750	cis	black	1686	2489	2429	3674
ENSMUSG00000032827	trans	red	2240	3893	3279	3989
ENSMUSG00000008999	cis	black	160	249	78	168
ENSMUSG00000005373	cis	black	95	111	59	67
ENSMUSG00000027835	cis	black	149	204	215	353
ENSMUSG00000024055	cis	black	164	200	87	142
ENSMUSG00000028020	trans	red	1827	1719	2403	1691
ENSMUSG00000041798	cis	black	57	74	25	50
ENSMUSG00000027784	trans	red	1032	1742	1671	1979
ENSMUSG00000026395	cis	black	84	115	244	257
ENSMUSG00000020128	cis	black	376	497	560	612
ENSMUSG00000022175	trans	red	542	326	409	350
ENSMUSG00000038517	trans	red	1329	577	862	547
ENSMUSG00000043004	cis	black	1983	3422	3036	4911
ENSMUSG00000020477	cis	black	337	501	236	417
ENSMUSG00000066829	trans	red	203	337	301	363
ENSMUSG00000040820	cis	black	258	499	167	357
ENSMUSG00000007833	cis	black	133	139	82	93
ENSMUSG00000074733	cis-trans	green	403	668	913	992
ENSMUSG00000074607	trans	red	875	589	600	572
ENSMUSG00000042015	cis	black	315	427	430	612
ENSMUSG00000030889	cis	black	473	323	176	150
ENSMUSG00000027520	imprinted	blue	700	418	656	473
ENSMUSG00000031626	cis-trans	green	1923	1517	3336	1722
ENSMUSG00000018677	trans	red	821	935	659	957
ENSMUSG00000031596	cis	black	175	359	247	441
ENSMUSG00000021951	cis	black	152	266	247	373
ENSMUSG00000030752	cis	black	79	141	52	108
ENSMUSG00000062785	trans	red	924	934	556	912
ENSMUSG00000022285	trans	red	11068	11562	15651	11128
ENSMUSG00000018395	cis-trans	green	1016	2460	1552	3043
ENSMUSG00000089647	cis	black	13	52	38	93
ENSMUSG00000030839	cis	black	523	816	310	552
ENSMUSG00000000792	cis-trans	green	159	263	280	897
ENSMUSG00000056486	trans	red	5358	4922	9048	5569
ENSMUSG00000024245	cis	black	267	426	488	644
ENSMUSG00000051285	trans	red	1325	2650	1725	2433
ENSMUSG00000021711	trans	red	563	1018	775	1088
ENSMUSG00000018427	trans	red	672	1196	917	1267
ENSMUSG00000090262	cis	black	445	628	668	872
ENSMUSG00000042846	trans	red	552	399	755	429
ENSMUSG00000030824	cis	black	1455	768	1017	603
ENSMUSG00000017664	cis	black	980	896	572	631
ENSMUSG00000027714	trans	red	322	204	443	204
ENSMUSG00000002486	cis	black	304	264	175	165
ENSMUSG00000034108	cis	black	333	281	206	198
ENSMUSG00000026723	cis	black	152	307	100	199
ENSMUSG00000020577	trans	red	1814	3096	2412	3186
ENSMUSG00000040562	cis	black	46	59	17	22
ENSMUSG00000005501	cis	black	458	533	310	360
ENSMUSG00000021548	trans	red	484	1141	749	1166
ENSMUSG00000040389	cis-trans	green	1349	1846	1875	2094
ENSMUSG00000041936	cis	black	4083	6189	3114	5073
ENSMUSG00000020898	trans	red	732	602	522	552
ENSMUSG00000022295	trans	red	2562	2044	3358	2088
ENSMUSG00000020758	cis	black	252	163	120	108
ENSMUSG00000044794	cis	black	53	83	94	123
ENSMUSG00000054814	trans	red	1349	3455	2160	3430
ENSMUSG00000032224	cis-trans	green	866	995	1459	1377
ENSMUSG00000020395	cis	black	26	27	6	8
ENSMUSG00000066149	trans	red	450	421	294	389
ENSMUSG00000027506	trans	red	599	1379	943	1468
ENSMUSG00000032058	cis	black	261	231	142	170
ENSMUSG00000003534	trans	red	1237	918	773	880
ENSMUSG00000092486	cis	black	32	52	165	350
ENSMUSG00000074345	cis	black	52	136	105	192
ENSMUSG00000042010	cis-trans	green	123	183	49	126
ENSMUSG00000002771	trans	red	552	133	316	157
ENSMUSG00000058153	trans	red	3126	4654	2347	4161
ENSMUSG00000097768	cis	black	3	4	21	35
ENSMUSG00000021868	cis	black	228	394	343	592
ENSMUSG00000014226	trans	red	950	252	1245	230
ENSMUSG00000041354	cis-trans	green	718	524	1030	1071
ENSMUSG00000038456	trans	red	360	574	250	558
ENSMUSG00000024228	cis	black	137	305	48	119
ENSMUSG00000028439	cis-trans	green	2013	342	1631	622
ENSMUSG00000030329	cis-trans	green	3179	2101	2621	2542
ENSMUSG00000050944	cis	black	22	41	50	63
ENSMUSG00000092279	cis	black	114	275	28	80
ENSMUSG00000037594	cis	black	328	413	228	323
ENSMUSG00000053552	cis-trans	green	392	346	180	264
ENSMUSG00000024261	cis-trans	green	1796	2655	2955	3115
ENSMUSG00000013419	trans	red	888	1165	681	1131
ENSMUSG00000035407	cis	black	25	37	54	84
ENSMUSG00000024101	cis	black	697	1132	389	732
ENSMUSG00000032719	cis	black	42	95	13	27
ENSMUSG00000039405	cis-trans	green	65	116	196	200
ENSMUSG00000032959	cis	black	6446	90	4231	51
ENSMUSG00000026424	trans	red	2998	1543	1672	1417
ENSMUSG00000037148	cis	black	146	220	231	286
ENSMUSG00000024268	cis-trans	green	5312	2706	7375	3347
ENSMUSG00000022704	cis	black	490	787	323	484
ENSMUSG00000021314	trans	red	2614	2802	3383	2893
ENSMUSG00000023020	trans	red	686	292	503	287
ENSMUSG00000026117	cis	black	15	23	32	56
ENSMUSG00000025083	cis	black	161	286	109	192
ENSMUSG00000046352	cis	black	68	31	23	13
ENSMUSG00000051550	cis-trans	green	456	407	244	290
ENSMUSG00000032377	cis	black	41	102	71	184
ENSMUSG00000097814	cis	black	10	17	36	50
ENSMUSG00000039246	cis	black	165	244	73	96
ENSMUSG00000027342	cis	black	131	367	212	498
ENSMUSG00000032556	cis	black	12	10	37	34
ENSMUSG00000022679	cis	black	541	657	802	824
ENSMUSG00000025579	trans	red	9987	10165	7334	9282
ENSMUSG00000039835	cis	black	575	593	353	396
ENSMUSG00000006931	cis-trans	green	279	285	132	230
ENSMUSG00000020272	cis	black	150	191	86	114
ENSMUSG00000036894	trans	red	555	291	732	236
ENSMUSG00000083844	cis	black	431	956	247	517
ENSMUSG00000022797	cis-trans	green	725	747	1403	923
ENSMUSG00000071398	cis	black	18	23	64	125
ENSMUSG00000039759	cis	black	322	479	215	374
ENSMUSG00000056234	cis-trans	green	143	745	54	174
ENSMUSG00000019866	cis	black	73	133	14	20
ENSMUSG00000023452	trans	red	394	709	272	733
ENSMUSG00000033902	cis	black	1464	2281	928	1542
ENSMUSG00000085971	cis	black	50	85	13	21
ENSMUSG00000001763	trans	red	644	494	394	450
ENSMUSG00000001445	cis	black	888	854	593	604
ENSMUSG00000032038	cis	black	281	294	203	238
ENSMUSG00000011148	trans	red	213	210	130	198
ENSMUSG00000005899	cis-trans	green	775	618	1565	892
ENSMUSG00000031631	cis	black	220	319	350	466
ENSMUSG00000033055	trans	red	269	122	175	144
ENSMUSG00000036246	cis	black	404	277	191	165
ENSMUSG00000002308	cis	black	202	166	135	132
ENSMUSG00000066189	cis	black	822	426	1146	494
ENSMUSG00000085037	cis	black	77	113	150	316
ENSMUSG00000029821	cis	black	480	588	375	483
ENSMUSG00000035125	cis	black	51	44	94	66
ENSMUSG00000025898	cis	black	424	268	167	116
ENSMUSG00000039478	trans	red	962	519	1401	488
ENSMUSG00000030929	cis	black	65	62	118	96
ENSMUSG00000042213	cis	black	145	143	85	68
ENSMUSG00000050953	trans	red	2810	1745	2114	1739
ENSMUSG00000018189	trans	red	405	518	558	503
ENSMUSG00000020263	cis-trans	green	773	685	1311	1477
ENSMUSG00000022664	cis	black	332	479	495	598
ENSMUSG00000032198	cis	black	274	356	394	577
ENSMUSG00000072572	cis	black	86	112	277	314
ENSMUSG00000026514	trans	red	1205	2548	1847	2967
ENSMUSG00000022752	trans	red	2196	1633	3304	1430
ENSMUSG00000027170	trans	red	268	182	466	190
ENSMUSG00000048385	trans	red	936	132	704	142
ENSMUSG00000022562	trans	red	448	256	258	257
ENSMUSG00000061306	cis	black	1354	1743	1036	1520
ENSMUSG00000037855	cis-trans	green	3728	4016	5496	3509
ENSMUSG00000032311	cis	black	18	26	36	52
ENSMUSG00000022601	trans	red	1038	559	728	561
ENSMUSG00000030654	cis	black	3069	2889	3929	3997
ENSMUSG00000056260	trans	red	191	120	303	125
ENSMUSG00000061859	cis	black	251	291	141	217
ENSMUSG00000051177	trans	red	1914	3230	3129	3152
ENSMUSG00000025986	trans	red	1270	2049	2839	2021
ENSMUSG00000024187	cis	black	333	441	208	338
ENSMUSG00000052563	cis	black	29	60	68	176
ENSMUSG00000021969	cis	black	1184	979	883	807
ENSMUSG00000032968	cis	black	239	147	495	365
ENSMUSG00000022151	cis	black	319	541	489	741
ENSMUSG00000000738	cis	black	794	526	622	438
ENSMUSG00000097343	cis	black	241	278	89	100
ENSMUSG00000030549	cis	black	42	24	16	6
ENSMUSG00000026475	cis	black	133	260	84	155
ENSMUSG00000021647	trans	red	290	154	114	124
ENSMUSG00000042814	imprinted	blue	90	48	112	43
ENSMUSG00000079658	trans	red	539	518	741	530
ENSMUSG00000014956	trans	red	2617	2543	3437	2653
ENSMUSG00000033295	trans	red	1608	1228	1123	1157
ENSMUSG00000034361	cis-trans	green	1263	1014	917	1223
ENSMUSG00000020651	cis	black	80	181	133	228
ENSMUSG00000033152	trans	red	2108	1394	1408	1426
ENSMUSG00000038628	cis	black	311	252	514	333
ENSMUSG00000052551	cis	black	454	713	318	430
ENSMUSG00000068617	cis	black	123	140	168	195
ENSMUSG00000044442	cis	black	204	496	360	765
ENSMUSG00000022292	cis	black	330	342	533	438
ENSMUSG00000026921	cis	black	219	268	366	362
ENSMUSG00000029603	trans	red	1386	1289	958	1169
ENSMUSG00000070802	trans	red	9731	10534	6689	9751
ENSMUSG00000061086	cis-trans	green	11	18	254	109
ENSMUSG00000026890	trans	red	532	550	336	516
ENSMUSG00000046593	cis	black	252	164	123	94
ENSMUSG00000024325	cis	black	956	742	648	602
ENSMUSG00000024308	cis	black	526	351	351	287
ENSMUSG00000045826	cis	black	26	28	4	4
ENSMUSG00000055660	cis	black	65	59	37	32
ENSMUSG00000029560	trans	red	335	372	153	320
ENSMUSG00000085957	cis	black	25	37	43	84
ENSMUSG00000024773	trans	red	909	666	739	680
ENSMUSG00000068921	cis	black	742	679	971	782
ENSMUSG00000027805	trans	red	5016	2837	6369	2928
ENSMUSG00000011257	cis	black	213	89	126	55
ENSMUSG00000025207	cis	black	1294	1739	954	1420
ENSMUSG00000038213	cis	black	62	64	114	150
ENSMUSG00000068882	trans	red	1209	243	1754	243
ENSMUSG00000027775	cis	black	498	939	324	556
ENSMUSG00000059475	cis	black	238	427	326	548
ENSMUSG00000038094	trans	red	256	209	162	200
ENSMUSG00000009394	trans	red	8717	6213	11161	6228
ENSMUSG00000029778	cis-trans	green	3015	4973	2201	4379
ENSMUSG00000002985	trans	red	23586	10235	14508	8943
ENSMUSG00000024193	trans	red	920	862	652	814
ENSMUSG00000051768	cis	black	501	593	377	471
ENSMUSG00000063428	cis	black	334	372	99	104
ENSMUSG00000093579	cis	black	31	46	5	7
ENSMUSG00000026675	cis	black	108	212	219	346
ENSMUSG00000020150	cis	black	278	190	128	118
ENSMUSG00000053110	cis	black	198	274	447	459
ENSMUSG00000023025	trans	red	391	340	531	336
ENSMUSG00000034152	cis	black	1015	1362	1407	1743
ENSMUSG00000047181	trans	red	1675	1722	924	1501
ENSMUSG00000050447	trans	red	143	212	252	248
ENSMUSG00000046311	trans	red	436	452	575	408
ENSMUSG00000034449	cis	black	107	188	57	131
ENSMUSG00000085282	cis	black	27	28	81	121
ENSMUSG00000071477	trans	red	487	364	368	387
ENSMUSG00000040055	trans	red	535	482	306	395
ENSMUSG00000054604	cis	black	550	811	752	1012
ENSMUSG00000022965	cis	black	331	460	529	723
ENSMUSG00000050910	trans	red	339	350	246	358
ENSMUSG00000035234	cis	black	39	60	82	93
ENSMUSG00000058761	cis-trans	green	401	548	760	805
ENSMUSG00000055639	trans	red	125	186	243	183
ENSMUSG00000024769	cis	black	141	109	78	62
ENSMUSG00000025766	cis	black	91	226	211	470
ENSMUSG00000031785	trans	red	1633	1383	973	1440
ENSMUSG00000032020	cis-trans	green	469	704	292	597
ENSMUSG00000036856	cis	black	172	167	285	236
ENSMUSG00000073599	cis	black	10	15	35	35
ENSMUSG00000096141	cis	black	303	319	42	35
ENSMUSG00000025933	cis	black	230	159	414	323
ENSMUSG00000027201	cis-trans	green	524	477	662	396
ENSMUSG00000024036	cis	black	313	236	160	120
ENSMUSG00000097326	cis	black	55	22	11	6
ENSMUSG00000000740	cis-trans	green	423	2395	142	169
ENSMUSG00000043857	cis-trans	green	1362	1957	959	1629
ENSMUSG00000085028	cis	black	336	357	239	264
ENSMUSG00000070544	trans	red	807	355	1081	366
ENSMUSG00000091523	cis	black	21	23	2	4
ENSMUSG00000029228	cis	black	234	168	326	304
ENSMUSG00000087153	cis-trans	green	412	659	242	127
ENSMUSG00000009013	cis-trans	green	2385	2645	3688	3137
ENSMUSG00000038418	trans	red	1204	1229	1559	1249
ENSMUSG00000043885	cis	black	1048	2811	802	2179
ENSMUSG00000097466	cis	black	29	52	65	87
ENSMUSG00000027983	cis	black	73	81	40	36
ENSMUSG00000042694	cis	black	233	277	159	142
ENSMUSG00000047910	cis	black	19	46	49	84
ENSMUSG00000022297	cis	black	56	91	98	138
ENSMUSG00000023262	cis	black	202	306	123	189
ENSMUSG00000028179	cis	black	71	118	43	77
ENSMUSG00000030741	cis	black	1161	1127	828	880
ENSMUSG00000027642	cis	black	2531	2257	1892	1873
ENSMUSG00000024833	cis	black	38	52	66	95
ENSMUSG00000018995	cis	black	133	129	202	239
ENSMUSG00000039908	cis-trans	green	191	329	72	218
ENSMUSG00000029165	cis	black	395	248	272	196
ENSMUSG00000087177	cis	black	180	382	439	932
ENSMUSG00000020687	trans	red	641	833	844	857
ENSMUSG00000091537	trans	red	552	903	348	901
ENSMUSG00000045519	cis	black	66	175	123	306
ENSMUSG00000008136	trans	red	211	264	438	273
ENSMUSG00000028158	cis	black	98	149	216	435
ENSMUSG00000097745	cis	black	4	12	36	84
ENSMUSG00000097488	cis	black	107	268	67	164
ENSMUSG00000059474	trans	red	372	429	543	484
ENSMUSG00000004558	trans	red	12302	14762	7234	13795
ENSMUSG00000041763	trans	red	580	416	787	406
ENSMUSG00000020400	cis	black	525	418	311	231
ENSMUSG00000024474	cis-trans	green	1176	1069	1741	1307
ENSMUSG00000057751	cis-trans	green	344	401	150	299
ENSMUSG00000070605	trans	red	81	30	27	32
ENSMUSG00000025964	imprinted	blue	1526	1817	1753	1755
ENSMUSG00000060402	trans	red	207	92	107	83
ENSMUSG00000059325	cis	black	178	587	262	800
ENSMUSG00000096351	cis	black	145	250	45	85
ENSMUSG00000020321	trans	red	7050	4625	9646	5246
ENSMUSG00000028261	trans	red	352	706	500	771
ENSMUSG00000092009	cis	black	51	97	17	56
ENSMUSG00000062014	trans	red	2166	2995	2743	2850
ENSMUSG00000025357	cis	black	120	99	185	132
ENSMUSG00000075012	trans	red	960	883	713	856
ENSMUSG00000034845	cis	black	297	251	130	154
ENSMUSG00000034793	trans	red	906	229	621	214
ENSMUSG00000035829	cis	black	421	229	313	188
ENSMUSG00000059049	cis	black	82	149	250	363
ENSMUSG00000039632	cis	black	215	200	96	111
ENSMUSG00000025857	cis	black	180	239	111	197
ENSMUSG00000029028	cis-trans	green	635	667	465	859
ENSMUSG00000024006	cis	black	454	291	634	457
ENSMUSG00000026824	cis-trans	green	700	926	1189	1186
ENSMUSG00000043719	cis	black	15	20	3	5
ENSMUSG00000030148	cis	black	21	55	8	23
ENSMUSG00000047721	trans	red	395	204	262	215
ENSMUSG00000003464	cis	black	557	475	761	645
ENSMUSG00000027175	cis	black	116	137	74	77
ENSMUSG00000072825	trans	red	3386	3587	2431	3173
ENSMUSG00000039765	cis	black	216	360	300	481
ENSMUSG00000027184	trans	red	2293	1184	2954	1147
ENSMUSG00000071862	trans	red	665	1180	945	1243
ENSMUSG00000046020	cis	black	335	307	511	448
ENSMUSG00000075266	cis	black	18	36	35	53
ENSMUSG00000097353	cis	black	79	85	162	157
ENSMUSG00000096146	cis	black	32	29	67	59
ENSMUSG00000019777	trans	red	1023	1223	1354	1200
ENSMUSG00000018844	cis	black	118	71	36	28
ENSMUSG00000038489	cis	black	143	412	67	123
ENSMUSG00000024026	cis-trans	green	1320	799	663	567
ENSMUSG00000087380	cis	black	31	85	61	148
ENSMUSG00000022324	cis	black	499	90	711	134
ENSMUSG00000004791	trans	red	60	60	33	69
ENSMUSG00000021496	cis	black	183	195	66	89
ENSMUSG00000084957	cis-trans	green	338	680	528	804
ENSMUSG00000022791	trans	red	3261	2146	2369	1951
ENSMUSG00000097749	cis	black	6	9	20	32
ENSMUSG00000031644	cis	black	485	304	839	434
ENSMUSG00000078350	cis	black	121	183	69	129
ENSMUSG00000087041	cis	black	93	55	133	117
ENSMUSG00000027961	cis	black	13	26	26	61
ENSMUSG00000061232	cis-trans	green	95	53	311	337
ENSMUSG00000014361	cis-trans	green	170	262	361	370
ENSMUSG00000074796	cis	black	112	106	55	69
ENSMUSG00000039838	trans	red	722	817	575	921
ENSMUSG00000037608	trans	red	1321	422	2006	470
ENSMUSG00000022940	cis	black	142	311	219	403
ENSMUSG00000097195	cis	black	233	229	108	136
ENSMUSG00000026181	cis	black	1320	2650	1017	2231
ENSMUSG00000029596	cis-trans	green	196	65	30	24
ENSMUSG00000090050	cis	black	31	51	12	18
ENSMUSG00000015501	cis-trans	green	1589	1458	2728	1805
ENSMUSG00000043670	trans	red	1307	1190	1047	1243
ENSMUSG00000027676	cis	black	191	208	358	353
ENSMUSG00000047935	cis-trans	green	450	516	281	424
ENSMUSG00000020282	trans	red	241	188	163	203
ENSMUSG00000028412	cis	black	1136	686	829	530
ENSMUSG00000036907	cis	black	192	110	78	68
ENSMUSG00000036639	cis	black	18	49	47	117
ENSMUSG00000078201	cis	black	162	203	69	106
ENSMUSG00000061979	cis	black	344	313	227	242
ENSMUSG00000045333	trans	red	522	409	316	384
ENSMUSG00000052298	cis	black	1343	2904	1777	3710
ENSMUSG00000046160	trans	red	1522	1216	1146	1237
ENSMUSG00000053119	cis	black	851	1645	1234	2210
ENSMUSG00000074876	cis	black	43	36	24	22
ENSMUSG00000035891	trans	red	809	972	583	865
ENSMUSG00000064284	cis	black	255	261	127	141
ENSMUSG00000034308	cis	black	94	129	143	258
ENSMUSG00000020361	trans	red	2352	2311	2919	2294
ENSMUSG00000004655	trans	red	209	377	37	360
ENSMUSG00000064210	cis	black	358	685	477	905
ENSMUSG00000072704	cis-trans	green	1119	1413	1752	2669
ENSMUSG00000060380	cis	black	119	187	230	425
ENSMUSG00000036606	trans	red	1166	228	890	230
ENSMUSG00000049439	cis	black	68	94	113	189
ENSMUSG00000042246	trans	red	208	432	148	430
ENSMUSG00000070000	trans	red	1687	1441	1363	1378
ENSMUSG00000007617	cis-trans	green	788	1084	1380	944
ENSMUSG00000051727	cis	black	72	107	26	64
ENSMUSG00000045532	cis	black	238	212	123	152
ENSMUSG00000097885	cis	black	46	99	163	404
ENSMUSG00000022607	trans	red	904	724	1181	750
ENSMUSG00000079184	trans	red	437	319	655	338
ENSMUSG00000027589	trans	red	1015	608	1322	624
ENSMUSG00000023927	trans	red	654	753	956	797
ENSMUSG00000026656	trans	red	14	43	36	30
ENSMUSG00000070934	trans	red	1396	382	1768	352
ENSMUSG00000048612	cis	black	93	129	31	59
ENSMUSG00000086118	cis	black	90	160	170	281
ENSMUSG00000060224	cis	black	95	132	25	41
ENSMUSG00000020496	trans	red	5068	1844	3696	1765
ENSMUSG00000097785	cis	black	66	55	147	86
ENSMUSG00000038301	trans	red	1247	1997	1915	2168
ENSMUSG00000001240	cis	black	273	403	190	308
ENSMUSG00000003824	cis	black	122	35	36	12
ENSMUSG00000032997	trans	red	1290	996	1016	938
ENSMUSG00000021694	cis	black	166	282	112	207
ENSMUSG00000024479	cis-trans	green	1864	3042	2402	2718
ENSMUSG00000079657	cis	black	1079	1363	754	919
ENSMUSG00000029433	cis	black	291	342	418	501
ENSMUSG00000097769	cis	black	185	235	118	191
ENSMUSG00000054519	cis	black	109	96	172	125
ENSMUSG00000019863	cis	black	132	229	186	277
ENSMUSG00000035704	cis	black	203	218	119	114
ENSMUSG00000027296	trans	red	1326	394	1886	405
ENSMUSG00000021223	cis	black	184	216	82	129
ENSMUSG00000025318	trans	red	2783	3127	2234	2938
ENSMUSG00000003208	cis	black	132	39	60	25
ENSMUSG00000020431	trans	red	2033	5192	3482	5261
ENSMUSG00000063052	cis-trans	green	971	1095	1381	1267
ENSMUSG00000024378	trans	red	190	494	361	489
ENSMUSG00000078532	cis	black	218	151	119	120
ENSMUSG00000041429	cis	black	51	69	23	39
ENSMUSG00000022313	cis	black	67	137	121	199
ENSMUSG00000044950	cis	black	228	112	300	139
ENSMUSG00000039831	cis	black	95	131	193	195
ENSMUSG00000040734	cis	black	99	111	54	82
ENSMUSG00000086084	cis	black	55	123	89	200
ENSMUSG00000020289	cis	black	575	568	410	486
ENSMUSG00000048905	cis	black	260	162	130	118
ENSMUSG00000066306	cis-trans	green	1880	1746	1247	1326
ENSMUSG00000039682	cis	black	436	555	599	775
ENSMUSG00000041608	cis	black	270	134	188	73
ENSMUSG00000035242	trans	red	1624	1909	1182	1817
ENSMUSG00000021710	cis	black	219	267	318	434
ENSMUSG00000033633	cis	black	27	15	74	38
ENSMUSG00000021171	cis-trans	green	749	943	509	473
ENSMUSG00000017713	cis	black	45	55	75	142
ENSMUSG00000021666	cis	black	335	512	521	810
ENSMUSG00000021945	trans	red	922	522	1175	502
ENSMUSG00000036676	cis	black	103	230	206	315
ENSMUSG00000029449	cis	black	762	1641	538	1299
ENSMUSG00000022244	cis	black	216	210	122	163
ENSMUSG00000051444	cis	black	35	29	72	52
ENSMUSG00000020891	cis	black	142	229	43	111
ENSMUSG00000049971	cis	black	240	590	346	729
ENSMUSG00000020940	trans	red	73	27	21	28
ENSMUSG00000040037	trans	red	2381	1191	2965	1237
ENSMUSG00000041949	cis	black	106	133	53	85
ENSMUSG00000015085	trans	red	176	117	101	142
ENSMUSG00000024312	cis	black	220	300	134	211
ENSMUSG00000053025	trans	red	3210	5884	4741	5247
ENSMUSG00000026833	trans	red	8716	8096	10619	8331
ENSMUSG00000024084	cis	black	327	247	214	185
ENSMUSG00000021076	cis-trans	green	1225	1467	1581	1172
ENSMUSG00000002031	cis	black	374	246	521	383
ENSMUSG00000027298	trans	red	1897	1443	2484	1465
ENSMUSG00000032036	trans	red	936	221	702	220
ENSMUSG00000021936	trans	red	961	1198	1414	1098
ENSMUSG00000048731	cis	black	159	107	76	79
ENSMUSG00000032336	trans	red	6208	3672	8335	3694
ENSMUSG00000030683	cis-trans	green	5636	4580	4513	3958
ENSMUSG00000011658	trans	red	592	929	421	851
ENSMUSG00000020153	trans	red	1297	607	945	580
ENSMUSG00000021611	cis	black	52	93	21	43
ENSMUSG00000045259	cis	black	133	110	52	72
ENSMUSG00000040811	trans	red	2641	1572	1777	1544
ENSMUSG00000038496	cis	black	10	23	36	37
ENSMUSG00000017167	cis	black	2664	1561	2086	1360
ENSMUSG00000046879	cis	black	42	67	118	106
ENSMUSG00000030102	trans	red	2154	3964	3049	3633
ENSMUSG00000027952	cis	black	212	402	408	889
ENSMUSG00000047033	cis	black	12	49	38	96
ENSMUSG00000045996	cis	black	93	374	33	76
ENSMUSG00000020728	cis	black	13	12	28	28
ENSMUSG00000030226	cis-trans	green	2074	4598	3335	5708
ENSMUSG00000033059	trans	red	2549	2518	1807	2381
ENSMUSG00000005442	trans	red	2310	1304	1749	1274
ENSMUSG00000030720	trans	red	325	243	198	217
ENSMUSG00000028917	trans	red	1456	1412	983	1327
ENSMUSG00000027712	trans	red	468	342	341	379
ENSMUSG00000002997	trans	red	882	1127	1218	1104
ENSMUSG00000028378	cis	black	41	79	10	17
ENSMUSG00000033088	trans	red	105	97	73	122
ENSMUSG00000044067	trans	red	384	270	849	296
ENSMUSG00000031841	cis-trans	green	1516	2369	1061	1946
ENSMUSG00000020810	trans	red	990	1233	786	1342
ENSMUSG00000031451	trans	red	1770	2102	1269	2049
ENSMUSG00000068551	cis	black	596	367	407	297
ENSMUSG00000000600	trans	red	421	451	608	493
ENSMUSG00000085913	cis	black	65	96	36	52
ENSMUSG00000021701	cis-trans	green	1914	2554	2704	2243
ENSMUSG00000039345	cis	black	263	268	204	219
ENSMUSG00000026632	cis	black	182	264	315	460
ENSMUSG00000008226	cis	black	191	81	420	191
ENSMUSG00000026781	cis	black	661	961	883	1118
ENSMUSG00000026278	cis	black	160	164	266	251
ENSMUSG00000090626	cis	black	138	103	190	190
ENSMUSG00000055493	cis	black	601	721	469	580
ENSMUSG00000034587	cis	black	5	6	93	116
ENSMUSG00000039850	cis	black	524	863	385	742
ENSMUSG00000032503	trans	red	3658	4293	6158	4985
ENSMUSG00000029510	cis	black	17	11	57	24
ENSMUSG00000022436	trans	red	319	291	188	283
ENSMUSG00000026853	cis	black	931	1389	673	1054
ENSMUSG00000033450	cis	black	80	189	7	9
ENSMUSG00000032366	trans	red	1750	1686	2408	1764
ENSMUSG00000023032	cis	black	1230	2500	886	1961
ENSMUSG00000050390	trans	red	237	183	177	203
ENSMUSG00000097908	cis	black	252	474	181	378
ENSMUSG00000079110	cis	black	28	35	78	54
ENSMUSG00000038507	cis	black	58	108	131	165
ENSMUSG00000037771	trans	red	2487	37	1697	46
ENSMUSG00000068263	cis	black	39	58	85	225
ENSMUSG00000023800	trans	red	375	640	683	728
ENSMUSG00000063687	cis	black	80	283	51	130
ENSMUSG00000066113	cis	black	105	199	223	302
ENSMUSG00000090015	cis	black	558	551	322	324
ENSMUSG00000034768	cis	black	53	87	34	61
ENSMUSG00000026096	cis	black	295	747	176	346
ENSMUSG00000021253	cis	black	207	257	127	195
ENSMUSG00000038005	cis	black	322	217	541	309
ENSMUSG00000092274	trans	red	2201	2354	1634	2038
ENSMUSG00000032435	cis	black	866	1202	1260	1509
ENSMUSG00000002342	cis	black	644	1003	396	665
ENSMUSG00000066442	cis	black	67	92	30	56
ENSMUSG00000038268	cis	black	90	104	162	171
ENSMUSG00000066357	cis-trans	green	5959	3509	3717	3112
ENSMUSG00000029469	cis	black	340	302	456	394
ENSMUSG00000028653	cis	black	450	369	250	237
ENSMUSG00000093483	cis	black	80	82	26	39
ENSMUSG00000022054	trans	red	1754	1874	2369	1897
ENSMUSG00000017288	cis	black	713	438	972	519
ENSMUSG00000030894	cis	black	747	597	1018	889
ENSMUSG00000074899	cis	black	42	66	21	38
ENSMUSG00000059013	trans	red	373	301	231	297
ENSMUSG00000024292	cis	black	8	11	67	126
ENSMUSG00000003476	cis-trans	green	188	210	57	152
ENSMUSG00000034201	trans	red	815	855	630	916
ENSMUSG00000019785	cis	black	213	147	317	267
ENSMUSG00000055692	cis-trans	green	943	774	1608	1774
ENSMUSG00000040564	cis	black	52	43	10	20
ENSMUSG00000031565	trans	red	1500	1139	972	1124
ENSMUSG00000032652	cis	black	594	568	434	473
ENSMUSG00000033032	cis	black	84	145	151	186
ENSMUSG00000025465	trans	red	701	1258	535	1233
ENSMUSG00000029394	cis	black	109	133	58	87
ENSMUSG00000029060	trans	red	1902	1697	1495	1593
ENSMUSG00000044847	cis	black	504	1212	359	840
ENSMUSG00000028089	cis	black	339	330	161	169
ENSMUSG00000034825	cis-trans	green	2077	3148	1112	2015
ENSMUSG00000003038	cis-trans	green	109	122	266	512
ENSMUSG00000087165	cis	black	69	168	23	72
ENSMUSG00000051965	cis	black	12	9	26	25
ENSMUSG00000026158	trans	red	1204	2528	1849	2508
ENSMUSG00000090236	cis	black	5	9	14	22
ENSMUSG00000025413	cis	black	361	593	803	1368
ENSMUSG00000030307	trans	red	2258	2680	1419	2907
ENSMUSG00000044881	cis	black	90	182	38	81
ENSMUSG00000027797	trans	red	5775	9218	7449	8808
ENSMUSG00000030987	trans	red	988	1066	790	1039
ENSMUSG00000066090	cis	black	7	13	27	88
ENSMUSG00000007216	cis	black	145	226	97	181
ENSMUSG00000019986	trans	red	6855	4002	5132	3693
ENSMUSG00000008668	cis-trans	green	159	141	352	2857
ENSMUSG00000044770	cis	black	104	156	224	342
ENSMUSG00000030409	cis	black	513	406	279	277
ENSMUSG00000038732	cis	black	7	16	42	59
ENSMUSG00000032109	cis	black	214	172	127	117
ENSMUSG00000041351	cis-trans	green	4937	3625	3433	3112
ENSMUSG00000021028	cis	black	155	140	243	193
ENSMUSG00000026457	cis	black	1116	947	818	729
ENSMUSG00000053964	cis	black	24	21	44	40
ENSMUSG00000084880	cis	black	33	94	56	176
ENSMUSG00000031445	cis	black	40	105	119	246
ENSMUSG00000028753	trans	red	189	25	92	31
ENSMUSG00000015869	cis	black	891	790	527	523
ENSMUSG00000032012	cis-trans	green	1144	1248	526	859
ENSMUSG00000038642	cis-trans	green	387	799	993	1108
ENSMUSG00000053716	cis	black	409	300	567	440
ENSMUSG00000023992	cis-trans	green	95	193	204	260
ENSMUSG00000057103	cis	black	253	324	99	183
ENSMUSG00000022519	cis	black	39	49	63	68
ENSMUSG00000040183	trans	red	740	674	575	690
ENSMUSG00000022945	cis	black	29	42	10	11
ENSMUSG00000018548	cis-trans	green	2137	2797	3304	3720
ENSMUSG00000026737	trans	red	662	1079	928	1149
ENSMUSG00000022577	trans	red	6224	177	4436	175
ENSMUSG00000059447	cis-trans	green	235	833	111	213
ENSMUSG00000013736	cis	black	386	598	538	707
ENSMUSG00000022439	cis	black	84	228	44	135
ENSMUSG00000004446	cis	black	161	355	105	244
ENSMUSG00000017978	cis	black	781	708	1188	953
ENSMUSG00000039110	cis-trans	green	259	212	42	65
ENSMUSG00000029547	trans	red	1588	2102	1266	2037
ENSMUSG00000036585	trans	red	597	1044	407	1023
ENSMUSG00000000325	trans	red	523	231	403	247
ENSMUSG00000042834	cis	black	422	704	607	840
ENSMUSG00000022635	cis	black	450	181	663	250
ENSMUSG00000090785	cis	black	89	131	15	22
ENSMUSG00000044646	trans	red	135	71	63	69
ENSMUSG00000079426	imprinted	blue	1290	196	1321	232
ENSMUSG00000018217	cis	black	295	329	185	243
ENSMUSG00000024816	cis	black	148	282	237	430
ENSMUSG00000000732	cis	black	39	81	85	171
ENSMUSG00000025193	cis	black	42	44	68	91
ENSMUSG00000023235	cis	black	95	114	40	49
ENSMUSG00000042742	trans	red	328	411	445	403
ENSMUSG00000042569	cis	black	381	471	264	328
ENSMUSG00000022022	cis	black	39	51	96	129
ENSMUSG00000029168	trans	red	958	1017	644	962
ENSMUSG00000033790	cis	black	471	546	341	366
ENSMUSG00000021670	cis-trans	green	1092	1231	1470	1011
ENSMUSG00000003762	cis-trans	green	976	1208	434	747
ENSMUSG00000020932	trans	red	2257	1726	946	1774
ENSMUSG00000042942	cis	black	259	165	184	133
ENSMUSG00000086822	cis	black	9	12	54	83
ENSMUSG00000028243	trans	red	484	686	651	729
ENSMUSG00000027531	cis	black	558	1253	839	1598
ENSMUSG00000028546	trans	red	678	152	1129	173
ENSMUSG00000055401	cis	black	362	279	247	178
ENSMUSG00000029484	cis	black	53	98	116	174
ENSMUSG00000029007	trans	red	183	299	101	272
ENSMUSG00000042810	cis	black	1563	1948	1054	1444
ENSMUSG00000061013	cis	black	23	39	85	74
ENSMUSG00000022064	cis	black	86	68	144	124
ENSMUSG00000021815	cis	black	21	20	3	7
ENSMUSG00000039891	cis	black	4	5	12	17
ENSMUSG00000038274	cis-trans	green	728	3735	75	104
ENSMUSG00000041130	cis-trans	green	930	882	587	687
ENSMUSG00000003184	cis	black	196	269	273	427
ENSMUSG00000085385	cis	black	76	152	128	297
ENSMUSG00000001123	cis	black	32	42	78	60
ENSMUSG00000056209	cis	black	30	75	58	189
ENSMUSG00000062044	trans	red	5095	3890	3885	3878
ENSMUSG00000029152	trans	red	2810	2438	3870	2392
ENSMUSG00000041959	cis	black	118	252	336	511
ENSMUSG00000047767	cis	black	720	885	322	386
ENSMUSG00000040258	cis	black	132	89	57	49
ENSMUSG00000073485	cis	black	40	40	16	16
ENSMUSG00000062825	cis-trans	green	1196	4424	634	409
ENSMUSG00000075225	trans	red	65	39	31	50
ENSMUSG00000044030	cis	black	819	115	569	87
ENSMUSG00000021606	cis	black	549	538	338	411
ENSMUSG00000049625	cis	black	17	31	34	69
ENSMUSG00000021820	trans	red	2317	880	1725	932
ENSMUSG00000070366	cis	black	88	131	40	87
ENSMUSG00000074579	cis	black	42	92	82	154
ENSMUSG00000045915	cis	black	16	24	80	124
ENSMUSG00000030298	imprinted	blue	552	34	553	37
ENSMUSG00000022544	cis	black	109	144	43	64
ENSMUSG00000037843	trans	red	1267	251	818	220
ENSMUSG00000020695	cis	black	103	109	46	46
ENSMUSG00000007739	trans	red	1177	831	1532	836
ENSMUSG00000096938	cis	black	8	15	20	38
ENSMUSG00000048388	cis-trans	green	2784	6118	4155	7502
ENSMUSG00000038028	cis-trans	green	246	574	411	733
ENSMUSG00000075316	cis	black	85	63	127	98
ENSMUSG00000004035	cis	black	1836	371	162	38
ENSMUSG00000038060	trans	red	94	28	51	35
ENSMUSG00000061950	cis	black	612	320	384	239
ENSMUSG00000028690	cis	black	124	119	174	157
ENSMUSG00000040359	cis	black	366	344	538	437
ENSMUSG00000070327	trans	red	73	92	145	92
ENSMUSG00000044716	trans	red	295	472	225	486
ENSMUSG00000044991	cis	black	56	115	94	191
ENSMUSG00000039037	trans	red	1359	2154	1998	2221
ENSMUSG00000044043	cis	black	26	47	61	83
ENSMUSG00000084883	cis	black	180	102	67	64
ENSMUSG00000033557	cis	black	1291	2700	1020	2264
ENSMUSG00000035245	cis	black	470	738	347	494
ENSMUSG00000031613	cis	black	32	44	84	87
ENSMUSG00000053317	trans	red	69	39	155	38
ENSMUSG00000037887	trans	red	1837	1717	1407	1594
ENSMUSG00000097797	cis-trans	green	46	7	75	88
ENSMUSG00000041423	trans	red	290	300	99	283
ENSMUSG00000017778	cis-trans	green	661	2473	226	354
ENSMUSG00000019861	trans	red	533	519	777	557
ENSMUSG00000055976	cis	black	3	5	12	23
ENSMUSG00000091811	cis-trans	green	522	1000	382	1242
ENSMUSG00000061477	trans	red	491	239	239	207
ENSMUSG00000029402	cis	black	224	426	107	175
ENSMUSG00000017765	trans	red	367	220	189	182
ENSMUSG00000097131	cis	black	35	65	60	115
ENSMUSG00000074968	trans	red	938	1369	1670	1417
ENSMUSG00000068749	cis-trans	green	117	141	213	665
ENSMUSG00000036862	cis	black	417	153	224	118
ENSMUSG00000078584	cis	black	187	276	331	629
ENSMUSG00000096433	cis-trans	green	178	40	277	13
ENSMUSG00000030533	cis-trans	green	636	815	427	677
ENSMUSG00000043687	cis	black	39	68	18	20
ENSMUSG00000054517	cis	black	120	128	64	62
ENSMUSG00000034522	trans	red	198	202	129	217
ENSMUSG00000026269	trans	red	734	474	558	482
ENSMUSG00000022337	trans	red	629	350	883	332
ENSMUSG00000043445	trans	red	463	145	350	168
ENSMUSG00000025962	cis	black	165	152	266	258
ENSMUSG00000003153	cis	black	1771	1598	2261	2141
ENSMUSG00000018449	cis	black	234	322	144	186
ENSMUSG00000017291	trans	red	1511	880	1964	861
ENSMUSG00000048126	cis	black	164	154	42	44
ENSMUSG00000000948	imprinted	blue	9193	3996	9599	3559
ENSMUSG00000047085	trans	red	2599	1078	2088	1084
ENSMUSG00000029847	cis	black	36	55	10	16
ENSMUSG00000056724	trans	red	418	336	280	312
ENSMUSG00000027534	cis	black	309	406	424	510
ENSMUSG00000040249	trans	red	5878	5837	4510	5441
ENSMUSG00000038451	cis	black	72	33	32	19
ENSMUSG00000058454	trans	red	536	451	408	455
ENSMUSG00000071649	trans	red	1642	1692	1230	1649
ENSMUSG00000029333	cis-trans	green	253	306	492	404
ENSMUSG00000027777	trans	red	1706	943	2499	971
ENSMUSG00000027674	cis	black	876	925	1243	1203
ENSMUSG00000072941	cis	black	190	473	137	317
ENSMUSG00000070687	cis	black	108	130	81	83
ENSMUSG00000072235	cis-trans	green	2408	1581	4182	7485
ENSMUSG00000023019	cis	black	1099	1160	637	676
ENSMUSG00000036908	trans	red	129	111	214	114
ENSMUSG00000078234	trans	red	163	287	89	247
ENSMUSG00000022680	cis	black	574	650	859	877
ENSMUSG00000043621	trans	red	72	118	38	146
ENSMUSG00000040488	trans	red	1457	634	943	572
ENSMUSG00000040599	cis	black	193	335	271	439
ENSMUSG00000055926	cis	black	83	138	43	83
ENSMUSG00000079018	cis-trans	green	48	247	160	380
ENSMUSG00000018537	cis-trans	green	657	358	508	492
ENSMUSG00000050312	cis	black	82	154	122	190
ENSMUSG00000060240	trans	red	3579	2356	2941	2184
ENSMUSG00000022195	cis	black	371	1065	541	1421
ENSMUSG00000042700	cis	black	2441	3216	3409	4420
ENSMUSG00000030352	trans	red	542	399	372	428
ENSMUSG00000020173	trans	red	616	1359	880	1341
ENSMUSG00000021703	cis	black	1470	1194	795	699
ENSMUSG00000040848	cis	black	184	505	271	749
ENSMUSG00000078485	cis	black	145	134	98	103
ENSMUSG00000020993	trans	red	714	882	909	881
ENSMUSG00000024589	cis	black	1284	1409	1723	1751
ENSMUSG00000027809	cis	black	303	394	386	459
ENSMUSG00000017376	cis-trans	green	575	344	1107	459
ENSMUSG00000043773	cis-trans	green	17	4	137	266
ENSMUSG00000025370	trans	red	401	240	668	229
ENSMUSG00000008734	cis-trans	green	1737	1784	1010	1433
ENSMUSG00000073639	trans	red	982	1152	1369	1212
ENSMUSG00000078439	cis	black	11	9	22	31
ENSMUSG00000041544	trans	red	435	696	273	672
ENSMUSG00000042508	trans	red	715	1082	1009	1214
ENSMUSG00000038242	cis	black	21	34	5	4
ENSMUSG00000045100	cis	black	150	191	219	300
ENSMUSG00000025231	cis	black	282	331	218	271
ENSMUSG00000025240	trans	red	760	951	990	1003
ENSMUSG00000029676	cis	black	70	105	197	283
ENSMUSG00000052031	trans	red	56	69	195	54
ENSMUSG00000047557	cis	black	228	167	498	265
ENSMUSG00000013663	trans	red	1673	1067	2250	1021
ENSMUSG00000020681	trans	red	534	683	227	619
ENSMUSG00000020706	cis	black	369	410	508	485
ENSMUSG00000044533	cis-trans	green	49	154	624	4061
ENSMUSG00000025450	cis	black	16	35	95	217
ENSMUSG00000027332	cis-trans	green	808	873	1170	1530
ENSMUSG00000050334	cis	black	518	285	750	341
ENSMUSG00000021337	cis	black	36	61	17	33
ENSMUSG00000021091	cis-trans	green	481	636	125	310
ENSMUSG00000021057	cis-trans	green	815	1914	1496	2346
ENSMUSG00000049076	trans	red	1013	451	1326	444
ENSMUSG00000054408	cis-trans	green	755	1394	1041	1595
ENSMUSG00000085962	cis	black	11	22	2	8
ENSMUSG00000021798	cis	black	75	101	172	212
ENSMUSG00000040964	cis-trans	green	573	600	276	456
ENSMUSG00000041828	cis	black	40	55	104	141
ENSMUSG00000034685	trans	red	1216	528	871	487
ENSMUSG00000026553	cis	black	2005	2675	2634	3367
ENSMUSG00000022146	cis	black	14	15	43	35
ENSMUSG00000021423	cis-trans	green	69	93	169	133
ENSMUSG00000015476	imprinted	blue	2434	69	2129	80
ENSMUSG00000043241	trans	red	548	310	748	314
ENSMUSG00000041057	cis	black	294	319	389	378
ENSMUSG00000030729	trans	red	2612	2374	3741	2105
ENSMUSG00000027193	trans	red	902	1202	1166	1154
ENSMUSG00000027350	cis-trans	green	3422	4901	4946	5757
ENSMUSG00000026199	cis	black	358	437	501	628
ENSMUSG00000028910	cis	black	173	173	265	240
ENSMUSG00000029613	cis	black	666	989	880	1139
ENSMUSG00000057530	trans	red	743	1158	588	1166
ENSMUSG00000021270	cis-trans	green	4320	6778	5698	4425
ENSMUSG00000037321	cis	black	88	74	55	44
ENSMUSG00000036880	cis-trans	green	674	871	289	559
ENSMUSG00000002274	trans	red	136	84	87	93
ENSMUSG00000050830	trans	red	234	166	156	178
ENSMUSG00000010911	cis	black	78	80	122	143
ENSMUSG00000042613	cis-trans	green	1022	1495	630	1099
ENSMUSG00000036698	imprinted	blue	917	968	872	1087
ENSMUSG00000036093	cis	black	944	1045	1370	1477
ENSMUSG00000033813	trans	red	623	320	971	307
ENSMUSG00000003271	cis	black	19	11	100	56
ENSMUSG00000055044	cis	black	32	62	63	84
ENSMUSG00000033170	cis	black	240	239	79	110
ENSMUSG00000097391	trans	red	581	988	406	930
ENSMUSG00000033998	cis	black	504	926	694	1291
ENSMUSG00000020964	cis-trans	green	1557	2400	2072	2800
ENSMUSG00000032609	trans	red	473	308	328	340
ENSMUSG00000019823	cis	black	200	297	121	227
ENSMUSG00000087038	cis	black	118	140	76	76
ENSMUSG00000029538	cis	black	785	347	578	279
ENSMUSG00000066637	cis	black	50	84	27	41
ENSMUSG00000086859	cis-trans	green	374	583	184	429
ENSMUSG00000045767	trans	red	1077	439	1410	426
ENSMUSG00000066191	cis	black	436	772	197	400
ENSMUSG00000037788	trans	red	823	1723	1165	1723
ENSMUSG00000022668	cis	black	155	245	332	506
ENSMUSG00000006800	trans	red	972	940	757	899
ENSMUSG00000022378	trans	red	1526	572	2009	592
ENSMUSG00000059361	cis	black	2873	3826	1959	2854
ENSMUSG00000027438	trans	red	5544	15145	7025	13742
ENSMUSG00000001300	trans	red	502	704	679	736
ENSMUSG00000025142	trans	red	505	86	401	105
ENSMUSG00000024981	trans	red	533	641	790	715
ENSMUSG00000003929	trans	red	308	379	423	358
ENSMUSG00000024011	cis	black	133	138	41	30
ENSMUSG00000024039	trans	red	417	540	278	499
ENSMUSG00000045777	trans	red	245	317	151	306
ENSMUSG00000015932	trans	red	1976	2911	2464	2954
ENSMUSG00000004626	cis	black	389	353	870	855
ENSMUSG00000028403	trans	red	714	1238	959	1154
ENSMUSG00000030237	cis-trans	green	239	453	500	625
ENSMUSG00000035152	trans	red	3789	5030	4857	5257
ENSMUSG00000046387	trans	red	88	116	167	120
ENSMUSG00000028979	cis	black	53	38	9	11
ENSMUSG00000051029	cis	black	58	172	25	104
ENSMUSG00000002393	trans	red	255	140	156	141
ENSMUSG00000020777	cis	black	1747	2764	2280	3622
ENSMUSG00000009418	cis	black	1172	1192	1854	1937
ENSMUSG00000021098	cis	black	10	10	142	135
ENSMUSG00000045038	trans	red	4243	7172	5031	7009
ENSMUSG00000020611	trans	red	767	1106	562	1106
ENSMUSG00000035305	cis	black	15	27	39	67
ENSMUSG00000074923	trans	red	1228	986	926	992
ENSMUSG00000085084	cis-trans	green	497	1303	232	432
ENSMUSG00000030518	trans	red	826	1582	1135	1653
ENSMUSG00000029385	cis	black	330	466	498	552
ENSMUSG00000047228	cis	black	13	28	65	173
ENSMUSG00000027810	trans	red	465	225	606	213
ENSMUSG00000037071	trans	red	1946	1590	1429	1671
ENSMUSG00000026064	cis-trans	green	1189	55	1489	150
ENSMUSG00000097494	cis	black	18	20	37	46
ENSMUSG00000079523	trans	red	89	39	226	41
ENSMUSG00000073421	cis	black	66	173	11	37
ENSMUSG00000041841	cis-trans	green	1056	14	513	1461
ENSMUSG00000018593	trans	red	5878	7109	3407	7296
ENSMUSG00000073096	cis	black	460	341	236	199
ENSMUSG00000021033	cis	black	838	1300	508	843
ENSMUSG00000028232	cis-trans	green	299	307	554	402
ENSMUSG00000033595	cis	black	1198	1071	871	835
ENSMUSG00000070822	trans	red	601	753	444	696
ENSMUSG00000038702	trans	red	264	365	382	365
ENSMUSG00000094870	cis	black	316	165	512	207
ENSMUSG00000022905	trans	red	1208	1091	1692	1102
ENSMUSG00000035578	cis	black	96	154	42	101
ENSMUSG00000029716	cis	black	308	365	127	166
ENSMUSG00000021360	cis-trans	green	118	147	338	278
ENSMUSG00000003617	cis	black	42	85	100	149
ENSMUSG00000003949	trans	red	1013	1797	1429	1915
ENSMUSG00000044475	cis	black	200	85	285	156
ENSMUSG00000063334	cis	black	393	554	560	697
ENSMUSG00000030029	cis-trans	green	810	269	369	194
ENSMUSG00000040118	cis-trans	green	1986	3180	2641	2759
ENSMUSG00000000126	trans	red	47	86	118	102
ENSMUSG00000020474	cis	black	205	277	127	188
ENSMUSG00000053574	cis	black	81	50	44	27
ENSMUSG00000046191	cis	black	111	258	154	351
ENSMUSG00000082286	cis-trans	green	846	432	176	147
ENSMUSG00000032648	cis	black	191	156	269	200
ENSMUSG00000027452	trans	red	571	865	369	850
ENSMUSG00000024561	cis	black	720	807	256	322
ENSMUSG00000021573	trans	red	3635	4858	4751	5014
ENSMUSG00000050812	trans	red	960	603	1394	666
ENSMUSG00000036617	trans	red	676	670	1146	761
ENSMUSG00000044576	trans	red	231	331	137	299
ENSMUSG00000047842	trans	red	1860	3333	2760	3056
ENSMUSG00000023341	cis	black	60	49	15	19
ENSMUSG00000020821	trans	red	1601	1273	996	1182
ENSMUSG00000060636	cis-trans	green	100	173	387	2069
ENSMUSG00000001942	cis	black	124	285	187	405
ENSMUSG00000040760	trans	red	1137	1396	1414	1375
ENSMUSG00000022517	trans	red	2715	2278	2180	2147
ENSMUSG00000026730	trans	red	2345	5301	4773	4522
ENSMUSG00000097609	cis	black	50	81	8	34
ENSMUSG00000027012	trans	red	2039	479	2843	530
ENSMUSG00000074281	cis	black	8	16	22	35
ENSMUSG00000030748	cis	black	80	121	44	87
ENSMUSG00000032067	cis	black	199	207	329	278
ENSMUSG00000026771	trans	red	153	222	219	209
ENSMUSG00000059866	cis-trans	green	197	286	280	591
ENSMUSG00000019080	cis	black	133	77	77	48
ENSMUSG00000039994	cis	black	99	138	50	77
ENSMUSG00000023150	trans	red	1609	1151	2141	1007
ENSMUSG00000029263	cis	black	157	191	251	277
ENSMUSG00000039512	cis	black	442	735	322	605
ENSMUSG00000057572	cis	black	297	400	176	199
ENSMUSG00000021493	trans	red	1218	1434	800	1430
ENSMUSG00000039620	cis	black	81	128	129	196
ENSMUSG00000020690	trans	red	21	38	100	46
ENSMUSG00000003657	trans	red	1441	651	646	490
ENSMUSG00000034773	cis	black	29	43	6	13
ENSMUSG00000039678	trans	red	635	299	459	306
ENSMUSG00000020268	cis	black	209	417	131	247
ENSMUSG00000025885	cis	black	1691	2593	1031	1640
ENSMUSG00000001467	trans	red	572	1158	806	1285
ENSMUSG00000026126	cis	black	100	199	17	37
ENSMUSG00000027217	trans	red	186	84	88	96
ENSMUSG00000032407	trans	red	809	713	1148	792
ENSMUSG00000074158	cis	black	66	86	31	50
ENSMUSG00000034211	cis	black	363	764	494	1001
ENSMUSG00000001227	trans	red	2164	1358	1584	1208
ENSMUSG00000017858	cis	black	404	502	302	338
ENSMUSG00000036446	trans	red	51	21	12	23
ENSMUSG00000040536	trans	red	1860	3619	3107	3768
ENSMUSG00000025371	cis	black	363	242	276	174
ENSMUSG00000042632	cis	black	304	433	232	333
ENSMUSG00000028577	trans	red	448	263	638	278
ENSMUSG00000030706	cis	black	259	638	404	969
ENSMUSG00000021932	cis	black	170	241	104	155
ENSMUSG00000026639	cis	black	102	67	38	28
ENSMUSG00000068566	trans	red	762	920	960	814
ENSMUSG00000084241	cis	black	2	11	15	30
ENSMUSG00000042156	cis	black	1551	2265	1117	1522
ENSMUSG00000031604	trans	red	726	1023	1171	1143
ENSMUSG00000097636	cis	black	71	79	190	129
ENSMUSG00000052751	trans	red	862	541	576	604
ENSMUSG00000097737	cis	black	137	333	53	103
ENSMUSG00000062488	cis	black	3	8	36	38
ENSMUSG00000079144	cis	black	45	101	83	158
ENSMUSG00000072769	cis	black	231	419	365	586
ENSMUSG00000019734	cis	black	70	64	139	142
ENSMUSG00000029436	cis-trans	green	1537	3718	2320	4649
ENSMUSG00000018340	cis-trans	green	763	1483	1340	2016
ENSMUSG00000032000	cis	black	9	11	29	42
ENSMUSG00000024376	cis	black	191	164	87	94
ENSMUSG00000023979	cis	black	38	60	8	14
ENSMUSG00000035936	cis-trans	green	1525	1925	1124	1690
ENSMUSG00000050323	cis	black	122	64	70	31
ENSMUSG00000030166	cis	black	396	233	257	146
ENSMUSG00000027646	cis	black	1646	522	1149	426
ENSMUSG00000030276	cis	black	350	217	187	159
ENSMUSG00000028197	cis	black	21	45	65	71
ENSMUSG00000097730	cis	black	40	58	17	36
ENSMUSG00000037787	cis	black	477	1283	312	842
ENSMUSG00000038742	cis	black	149	138	77	85
ENSMUSG00000048277	cis	black	161	266	90	187
ENSMUSG00000075000	cis	black	153	106	219	177
ENSMUSG00000020080	cis	black	19	21	94	76
ENSMUSG00000049612	trans	red	1219	1144	1668	1261
ENSMUSG00000032562	trans	red	3127	1903	2176	1795
ENSMUSG00000095567	cis	black	1434	3055	1114	2357
ENSMUSG00000029804	imprinted	blue	1169	1712	1382	1756
ENSMUSG00000042761	trans	red	380	192	219	193
ENSMUSG00000048965	cis	black	291	427	176	335
ENSMUSG00000061882	cis	black	31	24	77	49
[truncated: 579 more rows]

## Sheet: S7 Table
List of each gene assigned a gene expression regulatory status (cis, trans, cis-trans) in the unstressed prefrontal cortex, including average normalized read counts for F0 Cast, F0 C57, F1 CAST, and F1 C57
gene	status	color	castF0	castF1	C57F0	C57F1
ENSMUSG00000024335	trans	red	2566	1297	2164	1299
ENSMUSG00000096054	cis-trans	green	1404	1892	1942	2263
ENSMUSG00000021179	cis	black	329	348	221	283
ENSMUSG00000041889	cis	black	1816	1329	2235	1720
ENSMUSG00000085586	cis	black	81	77	150	181
ENSMUSG00000030786	trans	red	119	176	230	204
ENSMUSG00000029608	trans	red	7633	14599	6123	12990
ENSMUSG00000020152	trans	red	3380	2462	4359	2649
ENSMUSG00000021368	cis	black	260	354	198	278
ENSMUSG00000090063	cis	black	80	151	124	233
ENSMUSG00000091475	cis	black	629	603	308	359
ENSMUSG00000024524	trans	red	2403	4587	2036	4523
ENSMUSG00000033439	cis	black	101	184	68	99
ENSMUSG00000097248	cis	black	19	22	48	44
ENSMUSG00000057715	cis-trans	green	1339	3605	1057	2117
ENSMUSG00000051278	cis	black	39	33	82	63
ENSMUSG00000022594	trans	red	4350	7981	3057	6989
ENSMUSG00000041577	cis	black	56	115	143	300
ENSMUSG00000047021	cis	black	62	57	174	154
ENSMUSG00000034639	cis	black	108	143	78	105
ENSMUSG00000097039	cis	black	110	136	77	106
ENSMUSG00000048603	cis	black	132	244	57	96
ENSMUSG00000005107	cis	black	6	11	23	32
ENSMUSG00000038323	cis	black	239	254	380	349
ENSMUSG00000023921	cis	black	510	689	326	413
ENSMUSG00000029918	cis-trans	green	161	429	109	69
ENSMUSG00000030921	cis	black	12	11	42	23
ENSMUSG00000030934	cis	black	1334	1249	1039	1031
ENSMUSG00000040740	trans	red	14	53	116	62
ENSMUSG00000025484	cis	black	266	316	343	470
ENSMUSG00000036854	cis	black	27	50	48	107
ENSMUSG00000025978	cis	black	408	637	268	471
ENSMUSG00000037251	cis	black	590	1347	425	1023
ENSMUSG00000027940	cis	black	603	367	867	495
ENSMUSG00000037344	cis	black	324	327	420	399
ENSMUSG00000022560	cis	black	135	71	183	105
ENSMUSG00000063488	cis	black	19	22	9	10
ENSMUSG00000048280	cis	black	123	316	166	451
ENSMUSG00000041440	cis	black	65	128	43	83
ENSMUSG00000019232	cis	black	14	30	117	142
ENSMUSG00000026004	cis	black	77	60	133	86
ENSMUSG00000086472	cis	black	70	144	44	83
ENSMUSG00000059423	cis	black	114	256	238	454
ENSMUSG00000032547	cis	black	389	201	290	143
ENSMUSG00000040867	imprinted	blue	2338	953	1816	989
ENSMUSG00000032572	cis	black	43	61	144	109
ENSMUSG00000035258	cis	black	167	142	106	91
ENSMUSG00000028884	cis	black	202	396	119	257
ENSMUSG00000009470	cis	black	958	996	726	864
ENSMUSG00000063646	cis	black	1256	1138	1040	956
ENSMUSG00000085438	trans	red	6775	7865	5443	7315
ENSMUSG00000028865	cis	black	13	19	27	41
ENSMUSG00000039058	trans	red	2226	3234	2837	3531
ENSMUSG00000031837	trans	red	637	1068	442	993
ENSMUSG00000028756	cis	black	3723	285	4626	346
ENSMUSG00000097397	cis	black	20	8	43	42
ENSMUSG00000027599	cis	black	874	1028	1076	1217
ENSMUSG00000000884	cis	black	100	134	51	77
ENSMUSG00000050423	cis	black	118	222	74	147
ENSMUSG00000033327	cis	black	88	81	35	44
ENSMUSG00000030495	trans	red	437	356	288	347
ENSMUSG00000067274	cis-trans	green	523	462	1112	3364
ENSMUSG00000033488	cis-trans	green	31	344	68	133
ENSMUSG00000056938	cis	black	520	754	358	624
ENSMUSG00000021702	cis	black	135	284	49	86
ENSMUSG00000038539	cis	black	298	145	184	95
ENSMUSG00000044066	cis	black	484	961	380	821
ENSMUSG00000020793	cis	black	27	35	6	10
ENSMUSG00000039096	cis	black	376	429	242	317
ENSMUSG00000024213	cis-trans	green	2643	2717	3524	3254
ENSMUSG00000048376	cis	black	69	76	47	55
ENSMUSG00000004415	cis	black	26	19	112	133
ENSMUSG00000038292	cis	black	141	61	66	26
ENSMUSG00000042064	cis	black	15	30	3	15
ENSMUSG00000030731	cis	black	765	217	622	170
ENSMUSG00000046318	cis	black	291	528	150	370
ENSMUSG00000037816	cis	black	105	139	140	212
ENSMUSG00000021363	cis	black	27	21	51	39
ENSMUSG00000024269	cis-trans	green	940	1775	780	1160
EN

## Sheet: S8 Table 
List of each gene assigned a gene expression regulatory status (cis, trans, cis-trans) in the stressed prefrontal cortex, including average normalized read counts for F0 Cast, F0 C57, F1 CAST, and F1 C57
gene	status	color	castF0	castF1	C57F0	C57F1
ENSMUSG00000096054	cis-trans	green	1498	1842	2084	2267
ENSMUSG00000021179	cis	black	319	342	227	284
ENSMUSG00000021392	trans	red	292	453	394	461
ENSMUSG00000027333	trans	red	476	221	306	228
ENSMUSG00000085586	cis	black	68	80	154	222
ENSMUSG00000030786	cis-trans	green	104	157	249	223
ENSMUSG00000029608	trans	red	6995	15769	5570	14282
ENSMUSG00000056342	trans	red	1221	411	1935	417
ENSMUSG00000079419	cis	black	20	30	9	9
ENSMUSG00000020152	trans	red	3478	2279	4921	2385
ENSMUSG00000041241	cis-trans	green	610	118	436	155
ENSMUSG00000021368	cis	black	244	380	183	304
ENSMUSG00000090063	cis	black	82	131	169	216
ENSMUSG00000078812	trans	red	3072	820	2337	768
ENSMUSG00000024403	cis-trans	green	7838	12782	6576	11350
ENSMUSG00000091475	cis	black	594	569	293	310
ENSMUSG00000030374	trans	red	3422	2194	2761	2181
ENSMUSG00000036199	trans	red	1151	1918	841	1811
ENSMUSG00000097248	cis	black	19	26	50	43
ENSMUSG00000039671	cis	black	2219	2092	1743	1792
ENSMUSG00000051278	cis	black	41	43	110	65
ENSMUSG00000022594	trans	red	4159	9033	2902	7941
ENSMUSG00000041577	cis	black	58	110	114	317
ENSMUSG00000003477	cis	black	44	76	16	16
ENSMUSG00000024940	trans	red	365	347	280	390
ENSMUSG00000047021	cis	black	64	50	225	149
ENSMUSG00000020032	trans	red	1177	1582	931	1549
ENSMUSG00000026577	cis	black	225	115	340	148
ENSMUSG00000034165	cis	black	186	70	135	46
ENSMUSG00000034639	cis	black	107	131	69	91
ENSMUSG00000048603	cis	black	127	253	56	96
ENSMUSG00000005107	cis	black	6	11	30	39
ENSMUSG00000038323	cis	black	243	239	439	339
ENSMUSG00000023921	cis	black	497	686	356	412
ENSMUSG00000029918	cis-trans	green	158	418	99	78
ENSMUSG00000030921	cis	black	11	10	44	24
ENSMUSG00000040740	trans	red	17	65	61	76
ENSMUSG00000028785	trans	red	7250	2133	5791	2157
ENSMUSG00000024793	cis	black	167	94	67	56
ENSMUSG00000036854	cis	black	24	52	46	125
ENSMUSG00000025978	cis	black	367	615	258	450
ENSMUSG00000037251	cis	black	595	1382	420	1033
ENSMUSG00000027940	cis	black	610	340	771	497
ENSMUSG00000037344	cis	black	332	334	409	429
ENSMUSG00000055421	trans	red	441	427	716	428
ENSMUSG00000022811	cis	black	987	522	1371	604
ENSMUSG00000033416	cis	black	253	387	191	323
ENSMUSG00000048280	cis	black	119	300	215	415
ENSMUSG00000002477	trans	red	266	188	379	185
ENSMUSG00000017801	cis	black	418	418	324	335
ENSMUSG00000019232	cis	black	42	45	102	174
ENSMUSG00000026004	trans	red	76	77	164	97
ENSMUSG00000059423	cis	black	127	221	264	431
ENSMUSG00000032547	cis	black	380	187	289	141
ENSMUSG00000030264	trans	red	239	301	325	271
ENSMUSG00000040867	trans	red	2197	1173	1450	1175
ENSMUSG00000028884	cis	black	221	369	104	240
ENSMUSG00000023991	trans	red	712	677	552	685
ENSMUSG00000029832	cis	black	40	22	97	44
ENSMUSG00000044534	cis	black	73	90	30	62
ENSMUSG00000003752	cis	black	182	174	129	143
ENSMUSG00000063646	cis	black	1259	1198	993	998
ENSMUSG00000032815	cis	black	14	13	26	25
ENSMUSG00000036875	cis	black	16	22	35	46
ENSMUSG00000097397	cis-trans	green	21	8	37	49
ENSMUSG00000027599	cis	black	855	995	1146	1159
ENSMUSG00000000884	cis	black	105	152	43	81
ENSMUSG00000050423	cis-trans	green	124	242	58	194
ENSMUSG00000033327	cis	black	101	92	45	46
ENSMUSG00000030495	trans	red	378	377	249	381
ENSMUSG00000067274	cis-trans	green	488	448	908	3527
ENSMUSG00000005357	cis	black	241	62	107	44
ENSMUSG00000033488	cis-trans	green	26	337	75	152
ENSMUSG00000056938	cis-trans	green	521	809	306	662
ENSMUSG00000038539	cis	black	305	171	167	109
ENSMUSG00000020793	cis	black	30	41	3	6
ENSMUSG00000039096	cis	black	397	449	274	338
ENSMUSG00000004415	cis	black	22	24	93	165
ENSMUSG00000038292	cis	black	140	69	60	27
ENSMUSG00000048120	cis	black	92	211	128	261
ENSMUSG00000003380	trans	red	1718	581	1121	596
ENSMUSG00000021244	trans	red	1260	651	1612	593
ENSMUSG00000030731	cis	black	795	229	568	191
ENSMUSG00000046318	cis	black	333	518	170	349
ENSMUSG00000027692	trans	red	2414	4001	3337	3730
ENSMUSG00000037816	cis	black	91	126	130	198
ENSMUSG00000021363	cis	black	31	17	52	31
ENSMUSG00000032523	cis	black	179	172	92	94
ENSMUSG00000020935	trans	red	414	561	284	521
ENSMUSG00000026443	cis-trans	green	1613	2411	1272	2187
ENSMUSG00000078794	trans	red	1932	2127	1341	2157
ENSMUSG00000023495	trans	red	2123	2261	1475	2132
ENSMUSG00000019715	cis	black	512	330	656	502
ENSMUSG00000090841	cis-trans	green	638	59	941	2064
ENSMUSG00000061298	cis	black	360	233	231	158
ENSMUSG00000022558	trans	red	1296	765	1013	791
ENSMUSG00000039844	cis-trans	green	1637	1674	1235	1470
ENSMUSG00000019899	cis	black	61	74	122	130
ENSMUSG00000025816	trans	red	539	467	728	465
ENSMUSG00000026641	cis-trans	green	767	1757	473	1342
ENSMUSG00000078451	cis	black	11	14	32	39
ENSMUSG00000038775	cis	black	59	20	136	47
ENSMUSG00000024670	cis	black	9	11	45	71
ENSMUSG00000070003	cis-trans	green	1882	601	785	195
ENSMUSG00000032902	trans	red	336	302	451	270
ENSMUSG00000061702	cis	black	161	113	266	149
ENSMUSG00000004364	trans	red	1700	397	2193	408
ENSMUSG00000078695	cis	black	352	151	241	96
ENSMUSG00000067879	cis-trans	green	4486	12746	7052	15761
ENSMUSG00000027316	cis-trans	green	409	737	599	1633
ENSMUSG00000072847	cis	black	250	391	330	605
ENSMUSG00000015013	cis	black	586	854	312	562
ENSMUSG00000039648	cis	black	210	237	122	191
ENSMUSG00000025407	trans	red	99	71	30	65
ENSMUSG00000024019	cis	black	403	301	310	207
ENSMUSG00000026618	cis	black	619	719	803	817
ENSMUSG00000028223	cis	black	115	221	173	358
ENSMUSG00000075470	cis-trans	green	152	365	279	473
ENSMUSG00000062373	cis	black	1755	2582	1310	2094
ENSMUSG00000004127	cis	black	42	74	111	170
ENSMUSG00000041548	cis	black	36	51	87	115
ENSMUSG00000020953	cis	black	84	90	384	268
ENSMUSG00000037971	cis	black	136	213	331	523
ENSMUSG00000038205	cis	black	875	650	711	555
ENSMUSG00000034209	cis-trans	green	653	507	363	413
ENSMUSG00000073155	cis	black	317	443	214	322
ENSMUSG00000033434	cis-trans	green	540	1303	196	621
ENSMUSG00000042408	cis-trans	green	314	212	643	265
ENSMUSG00000021987	cis	black	1353	1953	1919	2505
ENSMUSG00000042540	cis	black	32	92	11	54
ENSMUSG00000020629	cis	black	565	1259	301	597
ENSMUSG00000005514	cis	black	918	1579	695	1377
ENSMUSG00000007944	trans	red	1337	510	1028	523
ENSMUSG00000079022	cis	black	141	119	90	76
ENSMUSG00000026339	cis	black	325	617	427	731
ENSMUSG00000030905	trans	red	1473	3464	1957	3520
ENSMUSG00000030842	cis-trans	green	668	563	527	659
ENSMUSG00000028539	cis	black	20	30	5	12
ENSMUSG00000048142	trans	red	4346	2092	3297	2076
ENSMUSG00000057914	cis	black	516	676	627	772
ENSMUSG00000023232	cis	black	164	146	66	84
ENSMUSG00000087334	cis	black	2	7	19	36
ENSMUSG00000042444	cis	black	790	574	1099	782
ENSMUSG00000019124	cis	black	2953	6903	3715	8242
ENSMUSG00000036943	cis	black	391	570	504	646
ENSMUSG00000052040	cis	black	2520	1792	1852	1378
ENSMUSG00000006215	cis	black	613	411	418	330
ENSMUSG00000021760	cis	black	69	66	36	40
ENSMUSG00000026688	cis	black	1088	1257	734	840
ENSMUSG00000059995	trans	red	3288	1609	2549	1490
ENSMUSG00000042510	cis	black	18	28	35	62
ENSMUSG00000008348	cis-trans	green	7578	1093	9341	1852
ENSMUSG00000027401	cis	black	113	46	66	30
ENSMUSG00000045790	cis	black	942	1615	738	1464
ENSMUSG00000022201	cis	black	3800	2168	4603	2457
ENSMUSG00000011752	cis-trans	green	957	2711	504	17
ENSMUSG00000003847	trans	red	1313	1058	1878	1041
ENSMUSG00000037463	cis	black	305	375	153	244
ENSMUSG00000022758	cis	black	43	62	73	103
ENSMUSG00000087479	cis	black	23	19	54	58
ENSMUSG00000042066	trans	red	2099	3028	1400	2928
ENSMUSG00000006362	trans	red	452	639	314	620
ENSMUSG00000025086	cis	black	353	224	567	328
ENSMUSG00000026761	trans	red	584	616	830	611
ENSMUSG00000032557	cis	black	573	1249	707	1419
ENSMUSG00000058145	cis	black	137	178	69	90
ENSMUSG00000035561	cis	black	61	123	129	222
ENSMUSG00000040701	trans	red	200	102	133	126
ENSMUSG00000001100	trans	red	1339	1475	1049	1400
ENSMUSG00000002105	cis-trans	green	322	242	233	285
ENSMUSG00000054115	cis	black	81	123	122	174
ENSMUSG00000029101	trans	red	626	494	478	482
ENSMUSG00000071112	cis	black	11	9	28	69
ENSMUSG00000059939	cis	black	618	1456	306	791
ENSMUSG00000033444	cis	black	518	657	669	825
ENSMUSG00000036764	cis	black	231	398	124	245
ENSMUSG00000079598	cis-trans	green	566	479	380	416
ENSMUSG00000071343	trans	red	33	33	11	44
ENSMUSG00000029657	trans	red	3089	3143	4347	3319
ENSMUSG00000041629	trans	red	359	422	260	419
ENSMUSG00000025220	trans	red	2191	2079	2913	2106
ENSMUSG00000017734	cis	black	510	560	682	636
ENSMUSG00000090235	cis	black	51	29	33	10
ENSMUSG00000021413	trans	red	1049	310	1300	294
ENSMUSG00000019943	cis-trans	green	6561	4700	8931	5547
ENSMUSG00000086693	cis	black	18	30	33	73
ENSMUSG00000000167	cis	black	15	8	30	22
ENSMUSG00000042216	cis-trans	green	1995	4519	1248	3990
ENSMUSG00000036435	cis	black	666	816	878	958
ENSMUSG00000026159	trans	red	479	698	642	746
ENSMUSG00000033943	trans	red	775	536	1008	509
ENSMUSG00000025505	cis	black	235	252	308	419
ENSMUSG00000030795	cis	black	3338	3348	4025	3796
ENSMUSG00000026031	cis-trans	green	401	271	192	195
ENSMUSG00000071654	cis-trans	green	291	333	136	224
ENSMUSG00000041775	trans	red	677	628	477	566
ENSMUSG00000001039	cis	black	273	368	127	164
ENSMUSG00000027546	cis-trans	green	6955	5961	5066	5406
ENSMUSG00000040511	cis	black	66	131	109	190
ENSMUSG00000068299	cis	black	31	18	81	87
ENSMUSG00000042660	cis	black	200	152	116	96
ENSMUSG00000029392	trans	red	823	1536	604	1445
ENSMUSG00000035126	cis	black	267	231	162	126
[truncated: 2,897 more rows]

## Sheet: S9 Table
Gene specific sequencing analysis in amygdalar samples: Final statistics of F1 reads mapped to specific SNPs from four chosen genes
[truncated: 19 more rows]

[truncated: 1 more sheets: S10 Table]
